# Supplementary material for: Diaqua­bis­(4-bromo­benzoato-κO)bis­(nicotinamide-κN 1)copper(II)
Source: Acta Crystallogr Sect E Struct Rep Online. 2011 Jun 11;67(Pt 7):m900–1. doi: 10.1107/S1600536811021696 (PMC3151863; doi:10.1107/S1600536811021696)
Supplement: Supplementary file 2 [file e-67-0m900-Isup2.hkl]

#
# h,k,l, Fc-squared, Fo-squared, sigma(Fo-squared) and status flag
#
data_I
_shelx_title ' TW4_0m in P-1'
_shelx_refln_list_code          4
_shelx_F_calc_maximum      174.08
_exptl_crystal_F_000       371.00
_reflns_d_resolution_high  0.7391
 
loop_
 _symmetry_equiv_pos_as_xyz
 'x, y, z'
 '-x, -y, -z'
 
_cell_length_a     7.7072
_cell_length_b     9.7536
_cell_length_c     9.8471
_cell_angle_alpha  76.273
_cell_angle_beta   74.240
_cell_angle_gamma  85.024
 
_shelx_F_squared_multiplier     1.000
 
loop_
 _refln_index_h
 _refln_index_k
 _refln_index_l
 _refln_F_squared_calc
 _refln_F_squared_meas
 _refln_F_squared_sigma
 _refln_observed_status
   1   0   0      176.20      182.58     13.72 o
   2   0   0     7743.60     7157.13    236.74 o
   3   0   0      512.69      583.61     18.80 o
   4   0   0      795.10      674.37     21.63 o
   5   0   0      591.21      634.90     20.39 o
   6   0   0     4338.17     4751.90    156.76 o
   7   0   0      174.59      203.41     10.83 o
   8   0   0      910.02      932.57     76.31 o
   9   0   0       44.02       39.33      5.90 o
  -9   1   0     1061.80     1120.14     72.39 o
  -8   1   0       52.98       58.53      7.99 o
  -7   1   0     2326.97     2387.73     95.71 o
  -6   1   0       17.63       17.17      1.56 o
  -5   1   0     2562.44     2499.62     78.16 o
  -4   1   0      345.16      285.87     10.53 o
  -3   1   0     9565.25     9019.21    273.31 o
  -2   1   0       91.30       84.12      2.39 o
  -1   1   0     6932.76     6543.18    181.25 o
   0   1   0      352.38      358.12     23.93 o
   1   1   0     7059.93     7077.49    244.07 o
   2   1   0     1534.33     1724.06     80.95 o
   3   1   0     2932.93     3049.90    158.98 o
   4   1   0       35.09       29.26      2.35 o
   5   1   0      698.43      770.53     28.89 o
   6   1   0       15.74       22.27      2.07 o
   7   1   0     2163.64     2397.42    119.74 o
   8   1   0       14.71       15.51      4.07 o
   9   1   0      376.94      325.32     23.33 o
  10   1   0       17.88       18.68      8.46 o
  -9   2   0        6.63        8.87      4.36 o
  -8   2   0       66.62       80.85      6.60 o
  -7   2   0      565.16      507.43     23.86 o
  -6   2   0      794.41      793.13     30.98 o
  -5   2   0      134.38      152.34      5.71 o
  -4   2   0     1032.69      959.19     29.30 o
  -3   2   0      150.18      145.92      4.31 o
  -2   2   0     5900.37     5902.78    159.29 o
  -1   2   0     5232.24     5313.18    148.26 o
   0   2   0     1939.43     2035.00     66.25 o
   1   2   0       99.11       86.58      2.65 o
   2   2   0        7.32       10.20      1.95 o
   3   2   0      383.61      400.41     38.86 o
   4   2   0     1441.02     1518.44     62.88 o
   5   2   0      260.68      264.86     13.09 o
   6   2   0        1.32        5.42      1.53 o
   7   2   0      503.99      377.75     60.71 o
   8   2   0        3.04        2.80      3.55 o
   9   2   0       46.57       60.49      6.52 o
  -9   3   0      111.02      140.62     19.73 o
  -8   3   0        4.55        3.89      3.82 o
  -7   3   0       45.80       40.39      4.47 o
  -6   3   0      125.29      157.26      8.67 o
  -5   3   0      901.16      917.82     26.85 o
  -4   3   0      431.98      449.29     13.23 o
  -3   3   0      216.07      225.03      5.84 o
  -2   3   0     2346.00     2342.95     72.12 o
  -1   3   0     3744.47     3984.48    131.26 o
   0   3   0      186.66      179.88      6.31 o
   1   3   0       26.97       21.58      0.99 o
   2   3   0     1536.05     1634.89     54.13 o
   3   3   0      207.62      194.81      8.52 o
   4   3   0     3396.55     2729.84    115.43 o
   5   3   0       35.65       30.62      4.30 o
   6   3   0      596.65      698.62     34.77 o
   7   3   0      193.61      179.44     30.06 o
   8   3   0      331.54      250.22     27.29 o
   9   3   0       11.52       11.20      7.30 o
  -9   4   0      153.29      168.88     14.70 o
  -8   4   0       10.80        8.02      3.01 o
  -7   4   0      569.02      587.70     23.57 o
  -6   4   0       31.66       28.24      2.35 o
  -5   4   0     2201.18     2229.16     71.00 o
  -4   4   0      136.67      125.73      4.15 o
  -3   4   0      908.66      886.63     25.59 o
  -2   4   0      230.17      241.98      8.41 o
  -1   4   0     2206.04     2044.60     78.33 o
   0   4   0      357.12      377.22     12.04 o
   1   4   0     7984.66     8163.50    239.79 o
   2   4   0      168.78      215.25      8.33 o
   3   4   0     5023.46     5306.17    163.89 o
   4   4   0      138.34      126.67      6.11 o
   5   4   0     2463.53     2216.02    171.85 o
   6   4   0     1444.50     1611.11    117.03 o
   7   4   0      389.52      317.54     28.02 o
   8   4   0       13.29        5.86      5.11 o
   9   4   0      303.01      178.32     23.35 o
  -9   5   0        4.27        4.26      4.73 o
  -8   5   0      461.72      416.22     18.36 o
  -7   5   0        4.99        8.63      2.88 o
  -6   5   0      917.17      931.49     35.23 o
  -5   5   0       54.34       57.96      3.13 o
  -4   5   0     3528.46     3496.68    121.08 o
  -3   5   0     1669.62     1663.95     57.68 o
  -2   5   0     3507.96     3457.13    133.04 o
  -1   5   0     1985.64     2112.14     69.91 o
   0   5   0     2373.06     2343.29     77.43 o
   1   5   0       38.51       34.34      1.64 o
   2   5   0     7754.17     8484.91    261.80 o
   3   5   0     1093.90     1127.73     91.21 o
   4   5   0     1552.39     1496.74     92.87 o
   5   5   0      350.42      321.05     32.83 o
   6   5   0       46.85       53.76      6.87 o
   7   5   0       24.33       16.64      6.13 o
   8   5   0      616.85      290.40     32.40 o
   9   5   0        1.05        1.83      5.69 o
  -8   6   0        1.27        4.15      3.32 o
  -7   6   0      341.45      336.55     16.61 o
  -6   6   0      475.11      470.21     16.20 o
  -5   6   0      493.70      472.85     15.44 o
  -4   6   0     1032.80     1016.21     35.61 o
  -3   6   0     1290.43     1216.22     40.90 o
  -2   6   0       24.21       24.59      1.97 o
  -1   6   0     2474.78     2472.29     81.93 o
   0   6   0      105.39      110.05      4.42 o
   1   6   0      515.25      511.50     17.33 o
   2   6   0      220.22      248.66     10.05 o
   3   6   0      876.56      694.80     51.36 o
   4   6   0       55.64       49.32      7.30 o
   5   6   0     1296.80     1315.72     95.81 o
   6   6   0        9.30        7.72      4.15 o
   7   6   0       57.33       60.41     10.21 o
   8   6   0        0.04        5.25      6.42 o
  -8   7   0       49.82       48.36      6.93 o
  -7   7   0       56.89       49.76      4.33 o
  -6   7   0        6.43       10.36      2.97 o
  -5   7   0      128.59      126.25      5.37 o
  -4   7   0     1019.84      980.56     30.83 o
  -3   7   0        0.44        0.74      1.41 o
  -2   7   0     1108.03     1100.18     36.93 o
  -1   7   0      166.43      172.05      6.55 o
   0   7   0      236.49      231.71      8.38 o
   1   7   0      101.50      125.13      5.43 o
   2   7   0       49.67       50.49      6.21 o
   3   7   0        2.42       -0.42      2.92 o
   4   7   0        1.34       -0.91      3.23 o
   5   7   0      531.59      606.77     60.71 o
   6   7   0      121.36      115.42     11.50 o
   7   7   0      131.68      144.76     17.51 o
   8   7   0       16.12       16.64      7.30 o
  -7   8   0      194.38      175.08      8.94 o
  -6   8   0       38.17       44.23      4.18 o
  -5   8   0      204.73      196.49      7.81 o
  -4   8   0      187.78      192.70     10.64 o
  -3   8   0        2.15        2.50      1.62 o
  -2   8   0      389.55      394.60     14.04 o
  -1   8   0        0.02       -0.08      1.50 o
   0   8   0      688.85      675.18     30.36 o
   1   8   0       80.79       86.27      8.69 o
   2   8   0     1087.64     1015.27     74.84 o
   3   8   0        0.60        4.26      4.02 o
   4   8   0      291.69      332.54     28.60 o
   5   8   0        2.24        2.02      9.05 o
   6   8   0      266.76      348.48     36.48 o
   7   8   0       10.04       25.39      8.17 o
  -6   9   0        9.19        8.63      3.52 o
  -5   9   0      742.08      746.48     45.16 o
  -4   9   0       67.92       65.07      3.59 o
  -3   9   0      617.50      595.35     19.21 o
  -2   9   0       35.45       39.81      2.90 o
  -1   9   0      782.29      789.02     35.31 o
   0   9   0      104.18      105.19     10.47 o
   1   9   0      852.30      843.57     62.71 o
   2   9   0      182.53      190.18     16.34 o
   3   9   0      824.18      853.33     63.62 o
   4   9   0       82.66       84.67      9.71 o
   5   9   0      565.13      643.98     48.95 o
   6   9   0       13.71       17.51      7.59 o
   7   9   0      282.72      350.52     37.07 o
  -5  10   0       97.99      106.67      6.49 o
  -4  10   0      894.61      878.02     39.77 o
  -3  10   0        2.97        4.79      3.41 o
  -2  10   0      698.13      636.66     38.49 o
  -1  10   0      190.80      177.58     16.20 o
   0  10   0      843.63      803.91     60.17 o
   1  10   0      394.15      375.72     29.93 o
   2  10   0     1194.80     1212.14     89.30 o
   3  10   0      106.00      102.96     11.17 o
   4  10   0      629.78      686.27     52.19 o
   5  10   0       25.56       21.15      9.34 o
   6  10   0      299.66      393.95     31.57 o
  -4  11   0       13.82        8.70      4.12 o
  -3  11   0      299.57      270.36     23.57 o
  -2  11   0        7.20        5.06      5.25 o
  -1  11   0      836.71      798.72     67.42 o
   0  11   0       66.52       61.08      8.18 o
   1  11   0      727.67      676.62     54.29 o
   2  11   0       39.09       45.44      7.69 o
   3  11   0      243.64      254.73     21.88 o
   4  11   0        3.32        6.45      5.82 o
   5  11   0      155.92      199.05     23.35 o
  -3  12   0       92.07       94.85     21.31 o
  -2  12   0      182.96      160.06     19.12 o
  -1  12   0        6.91        7.51      6.71 o
   0  12   0      282.00      272.64     23.28 o
   1  12   0       51.46       47.93      8.13 o
   2  12   0       52.47       52.80      8.90 o
   3  12   0      221.81      224.44     25.39 o
  -2 -12   1       35.59       51.95      9.92 o
  -1 -12   1       44.48       26.85      7.59 o
   0 -12   1      596.54      583.47     45.26 o
   1 -12   1      131.58       94.85     21.89 o
   2 -12   1      665.79      515.13     63.62 o
  -4 -11   1       12.98       17.58      6.57 o
  -3 -11   1       98.97      110.44     18.68 o
  -2 -11   1       53.00       55.91      8.40 o
  -1 -11   1      519.73      510.17     39.65 o
   0 -11   1      102.54      108.70     20.28 o
   1 -11   1      495.84      481.77     39.69 o
   2 -11   1        0.02        7.00     12.55 o
   3 -11   1       41.67       28.89     14.88 o
   4 -11   1        0.16        4.05      4.99 o
  -5 -10   1       49.75       58.15      8.80 o
  -4 -10   1       99.95      107.67     11.82 o
  -3 -10   1      433.97      449.20     35.75 o
  -2 -10   1        0.68        1.72      4.87 o
  -1 -10   1       20.09       25.02      5.89 o
   0 -10   1        3.95        4.55      4.46 o
   1 -10   1       39.73       44.13      6.90 o
   2 -10   1       14.48       18.88      5.29 o
   3 -10   1      142.27      136.03     13.82 o
   4 -10   1       12.25       12.74      3.51 o
   5 -10   1       80.88       69.44      7.19 o
  -6  -9   1      160.91      179.85     16.76 o
  -5  -9   1        0.16       -1.19      5.21 o
  -4  -9   1      362.94      379.36     34.15 o
  -3  -9   1       16.77       14.25      8.61 o
  -2  -9   1      820.10      858.18     63.74 o
  -1  -9   1       29.75       33.97      5.74 o
   0  -9   1      443.81      445.83     34.54 o
   1  -9   1        0.86       -0.33      3.00 o
   2  -9   1      466.48      476.36     16.95 o
   3  -9   1       17.08       16.27      2.38 o
   4  -9   1      881.71      859.69     31.34 o
   5  -9   1        4.12       -1.82      3.56 o
   6  -9   1      570.41      551.38     23.76 o
  -7  -8   1      416.24      552.78     56.04 o
  -6  -8   1       20.21       22.46      6.10 o
  -5  -8   1     1418.53     1639.65    160.23 o
  -4  -8   1        6.93        6.92      6.13 o
  -3  -8   1     1332.36     1299.77     95.11 o
  -2  -8   1       43.29       45.35      6.41 o
  -1  -8   1     1466.34     1407.36    102.80 o
   0  -8   1      117.40      121.45      6.51 o
   1  -8   1     1958.05     1985.62     65.61 o
   2  -8   1        3.92        2.58      1.68 o
   3  -8   1     1164.84     1121.84     38.18 o
   4  -8   1       36.17       39.72      2.87 o
   5  -8   1     1175.97     1203.61     42.32 o
   6  -8   1        5.78        5.93      3.54 o
   7  -8   1      628.97      638.60     27.31 o
  -7  -7   1       12.01       17.51      7.00 o
  -6  -7   1      924.77     1038.84     76.08 o
  -5  -7   1        4.53        7.46      4.59 o
  -4  -7   1      889.67     1008.37     99.23 o
  -3  -7   1       99.37      108.16     10.51 o
  -2  -7   1     1098.26     1037.02     75.92 o
  -1  -7   1      116.47      119.67      6.69 o
   0  -7   1      938.18      956.33     31.94 o
   1  -7   1      177.26      182.08      6.95 o
   2  -7   1     2647.65     2586.57     86.70 o
   3  -7   1       57.89       54.10      3.08 o
   4  -7   1     1640.37     1642.73     55.71 o
   5  -7   1      381.48      372.94     12.63 o
   6  -7   1      224.23      235.08     10.50 o
   7  -7   1      141.08      149.02      7.78 o
   8  -7   1      224.84      221.27     14.79 o
  -8  -6   1       23.53       24.69     19.55 o
  -7  -6   1      277.00      379.12     39.40 o
  -6  -6   1        5.68       14.47      4.68 o
  -5  -6   1      332.59      360.68     27.97 o
  -4  -6   1        5.72        7.00      4.38 o
  -3  -6   1      487.65      487.88     36.85 o
  -2  -6   1      254.14      286.55     16.11 o
  -1  -6   1     1719.11     1790.57     58.35 o
   0  -6   1       18.43       18.58      2.04 o
   1  -6   1      428.74      384.40     13.38 o
   2  -6   1       42.86       36.31      2.18 o
   3  -6   1       76.01       73.99      3.52 o
   4  -6   1       10.77       13.46      1.94 o
   5  -6   1      611.94      603.12     19.53 o
   6  -6   1       47.35       38.77      2.67 o
   7  -6   1       56.41       67.31      4.65 o
   8  -6   1       96.96      102.02      6.67 o
  -9  -5   1        7.49       14.01      7.30 o
  -8  -5   1      109.52      157.31     18.68 o
  -7  -5   1        2.47        2.92      3.92 o
  -6  -5   1       89.45       78.38      8.47 o
  -5  -5   1        1.90       -0.64      2.18 o
  -4  -5   1        4.38        6.02      2.40 o
  -3  -5   1      184.21      193.80      9.55 o
  -2  -5   1      210.35      199.27      7.37 o
  -1  -5   1     1698.02     1764.42     62.14 o
   0  -5   1       15.97       23.11      1.54 o
   1  -5   1      409.90      424.76     14.59 o
   2  -5   1       70.48       67.08      2.93 o
   3  -5   1      166.22      162.27      6.17 o
   4  -5   1       21.09       21.08      1.75 o
   5  -5   1      281.27      271.94      9.29 o
   6  -5   1       11.00       13.82      1.86 o
   7  -5   1      244.33      229.30      8.67 o
   8  -5   1        2.66        3.23      2.94 o
   9  -5   1      205.38      206.23     10.88 o
  -9  -4   1       49.67       56.07     21.45 o
  -8  -4   1       73.48       68.54     20.72 o
  -7  -4   1       51.02       45.55      7.71 o
  -5  -4   1       41.11       44.04      4.19 o
  -4  -4   1     1387.82     1301.94     76.97 o
  -3  -4   1        3.61        3.79      1.06 o
  -2  -4   1      220.02      161.59      6.76 o
  -1  -4   1        3.12        4.90      0.94 o
   0  -4   1     3488.14     3573.27    125.82 o
   1  -4   1      314.18      297.83     10.37 o
   2  -4   1     2339.79     2326.64     64.28 o
   3  -4   1      506.32      554.58     15.74 o
   4  -4   1      495.30      493.85     15.39 o
   5  -4   1      622.00      661.39     19.53 o
   6  -4   1     1500.16     1483.40     51.19 o
   7  -4   1       90.65       90.50      4.22 o
   8  -4   1     1001.69     1003.32     45.86 o
   9  -4   1        9.70        6.18      3.04 o
  -9  -3   1      341.38      426.40     44.07 o
  -8  -3   1       42.46       47.46     10.71 o
  -7  -3   1     1069.28      674.04     75.15 o
  -6  -3   1       42.17       41.32      9.05 o
  -5  -3   1     2384.11     2465.43    176.34 o
  -4  -3   1      120.50      126.33      5.16 o
  -3  -3   1     4365.74     4202.78    157.53 o
  -2  -3   1     2302.15     2725.26    103.46 o
  -1  -3   1     2357.10     2328.43     65.67 o
   0  -3   1     1299.46     1365.33     43.23 o
   1  -3   1     2479.85     2522.06     83.86 o
   2  -3   1      367.46      374.85     10.62 o
   3  -3   1     6014.31     6033.82    162.42 o
   4  -3   1      472.09      496.06     14.58 o
   5  -3   1     1218.26     1200.05     32.75 o
   6  -3   1       49.55       58.81      2.62 o
   7  -3   1      737.92      753.43     25.07 o
   8  -3   1      286.92      279.06     11.42 o
   9  -3   1      453.82      541.26     30.37 o
  -9  -2   1       56.53       64.77     14.92 o
  -8  -2   1      731.83      634.27     64.65 o
  -7  -2   1      565.78      388.54     42.03 o
  -6  -2   1      956.36      668.72    101.13 o
  -5  -2   1      319.92      340.20     23.45 o
  -4  -2   1     2689.94     2172.34     93.27 o
  -3  -2   1       75.88      112.78      9.18 o
  -2  -2   1     3486.42     3760.10    115.92 o
  -1  -2   1      102.82      104.36      3.66 o
   0  -2   1      877.47      762.38     22.90 o
   1  -2   1     4620.30     4794.81    146.75 o
   2  -2   1     1616.54     1619.16     43.47 o
   3  -2   1       81.69       97.15      2.83 o
   4  -2   1     6845.27     6965.01    227.02 o
   5  -2   1        8.00        5.88      1.09 o
   6  -2   1     1497.74     1527.72     51.07 o
   7  -2   1      240.26      247.64     10.28 o
   8  -2   1      217.22      222.42     13.49 o
   9  -2   1       24.44       27.17      5.62 o
  -9  -1   1      434.85      493.29     53.33 o
  -8  -1   1       16.24       14.61      4.68 o
  -7  -1   1      188.99      173.70     13.66 o
  -6  -1   1      352.19      385.67     24.60 o
  -5  -1   1      890.23      947.20     44.89 o
  -4  -1   1      295.81      292.66     18.66 o
  -3  -1   1     2062.05     2094.39    101.60 o
  -2  -1   1       16.76       21.22      2.41 o
  -1  -1   1      150.72      173.64      5.63 o
   0  -1   1      396.70      391.61     14.06 o
   1  -1   1     6561.56     6251.73    234.80 o
   2  -1   1        6.31        7.48      0.51 o
   3  -1   1     3860.08     3749.69    114.38 o
   4  -1   1     1373.14     1377.97     39.70 o
   5  -1   1       85.45       88.39      3.35 o
   6  -1   1      274.68      259.86      8.75 o
   7  -1   1      274.81      282.78      9.82 o
   8  -1   1        4.16        6.79      3.91 o
   9  -1   1       54.43       59.75      7.96 o
  10  -1   1      129.70      130.67     14.74 o
  -9   0   1       11.35       16.33      7.14 o
  -8   0   1      136.40      146.12     14.97 o
  -7   0   1      137.22      136.75     13.25 o
  -6   0   1      242.25      243.23     11.05 o
  -5   0   1      108.79      110.17      4.36 o
  -4   0   1        2.21        7.21      2.28 o
  -3   0   1     2080.97     2154.21     65.70 o
  -2   0   1      217.09      167.01      8.69 o
  -1   0   1     6406.70     6164.98    189.72 o
   0   0   1      963.06     1085.70     44.53 o
   1   0   1      892.99      940.23     71.65 o
   2   0   1      278.21      291.85     10.54 o
   3   0   1      530.00      435.99     16.87 o
   4   0   1       42.99       46.63      2.54 o
   5   0   1      387.32      420.53     14.59 o
   6   0   1      167.12      177.09      6.68 o
   7   0   1      286.62      307.31     14.91 o
   8   0   1        8.48        8.64      3.34 o
   9   0   1      528.02      584.95     56.22 o
  10   0   1       13.46       14.71      7.50 o
  -9   1   1        0.18        1.13      6.23 o
  -8   1   1      720.26      662.90     43.64 o
  -7   1   1        5.64       11.09      3.90 o
  -6   1   1      665.21      731.90     29.59 o
  -5   1   1       13.30       19.69      3.67 o
  -4   1   1     3421.82     3421.43    132.87 o
  -3   1   1        3.14        3.40      0.53 o
  -2   1   1     2732.35     2499.26     88.59 o
  -1   1   1       18.63       24.06      1.06 o
   0   1   1      742.12      717.89     21.26 o
   1   1   1       13.75       16.88      1.11 o
   2   1   1     5672.77     5693.26    453.84 o
   3   1   1     1477.49     1468.43     93.14 o
   4   1   1     4760.08     4779.74    188.78 o
   5   1   1      589.37      620.14     23.22 o
   6   1   1     1894.97     2029.39     90.85 o
   7   1   1      284.86      292.88     22.91 o
   8   1   1     1229.14     1418.59    128.27 o
   9   1   1      128.48      143.95     10.59 o
  10   1   1      417.37      398.88     28.81 o
  -9   2   1      489.89      524.61     39.40 o
  -8   2   1        6.40       13.71      4.86 o
  -7   2   1     1449.26     1535.34     81.18 o
  -6   2   1       44.82       42.74      4.12 o
  -5   2   1     1810.85     1742.75     57.99 o
  -4   2   1      755.16      768.22     22.94 o
  -3   2   1     7155.31     6897.44    184.28 o
  -2   2   1       10.89       14.25      1.34 o
  -1   2   1    22575.45    19962.79    496.98 o
   0   2   1       60.86       71.05      2.49 o
   1   2   1     5501.58     5541.83    238.19 o
   2   2   1     1794.70     1885.54     91.52 o
   3   2   1     1773.58     1745.21    174.24 o
   4   2   1      127.58      141.27      6.51 o
   5   2   1     4644.05     5149.66    201.22 o
   6   2   1        6.29        7.77      1.92 o
   7   2   1     2986.42     3153.72    293.90 o
   8   2   1        3.12        3.88      3.38 o
   9   2   1      578.93      450.80     47.86 o
  10   2   1       68.69       75.02      9.63 o
  -9   3   1        2.17        6.08      6.58 o
  -8   3   1     1498.71     1576.53     83.63 o
  -7   3   1       34.32       38.51      4.58 o
  -6   3   1     2428.44     2464.90    108.33 o
  -5   3   1      137.69      146.57      6.74 o
  -4   3   1     1052.53      990.72     28.61 o
  -3   3   1       46.83       46.84      1.61 o
  -2   3   1     4252.38     4115.21    101.89 o
  -1   3   1      946.82     1015.56     30.29 o
   0   3   1    14915.28    14080.95    415.29 o
   1   3   1      124.49      122.82      8.85 o
   2   3   1     2311.00     2223.45     77.28 o
   3   3   1      575.75      582.91     26.35 o
   4   3   1     4100.00     3320.76    203.78 o
   5   3   1      128.09      124.08      8.45 o
   6   3   1     6520.10     5853.08    473.74 o
   7   3   1      122.20      110.00     17.51 o
   8   3   1      669.53      544.61     46.70 o
   9   3   1        5.03        5.01      5.19 o
  10   3   1        5.89       11.09      7.59 o
  -9   4   1      280.84      336.24     21.60 o
  -8   4   1        0.82        0.95      4.49 o
  -7   4   1      588.94      584.80     25.21 o
  -6   4   1       99.95      100.74      5.92 o
  -5   4   1      974.39      947.80     32.01 o
  -4   4   1        0.68        3.86      1.15 o
  -3   4   1     2293.24     2216.17     55.08 o
  -2   4   1       70.06       81.96      2.65 o
  -1   4   1     2672.44     2764.04     87.52 o
   0   4   1       57.99       57.86      2.57 o
   1   4   1     2150.23     2285.49     79.46 o
   2   4   1     1835.33     1949.43     67.63 o
   3   4   1     1923.17     1895.51     71.69 o
   4   4   1      278.01      232.58      9.88 o
   5   4   1      247.40      189.81      9.19 o
   6   4   1        7.36        6.49      3.15 o
   7   4   1        8.59        7.03      2.85 o
   8   4   1      153.30       78.22     13.13 o
   9   4   1       34.67       47.89     13.86 o
  -8   5   1       49.83       57.36      6.04 o
  -7   5   1       36.39       40.54      5.94 o
  -6   5   1      234.48      223.77     10.97 o
  -5   5   1     1666.50     1682.41     62.52 o
  -4   5   1       12.42       12.92      1.40 o
  -3   5   1      152.36      155.78      6.02 o
  -2   5   1      108.42      148.64      5.16 o
  -1   5   1       81.14      134.83      8.05 o
   0   5   1        2.28        4.15      1.00 o
   1   5   1     2349.53     2577.49     79.64 o
   2   5   1       73.72       89.10      3.64 o
   3   5   1      610.87      598.48     25.32 o
   4   5   1       34.86       42.79      2.75 o
   5   5   1       46.37       49.32      7.59 o
   6   5   1       58.72       54.70      6.79 o
   7   5   1      372.49      457.27     37.36 o
   8   5   1      116.58      119.37     15.18 o
   9   5   1      534.95      246.62     29.19 o
  -8   6   1      242.41      273.26     20.39 o
  -7   6   1      139.29      152.28     14.72 o
  -6   6   1      322.56      328.81     17.44 o
  -5   6   1      139.47      150.94      6.81 o
  -4   6   1      311.09      303.07     11.26 o
  -3   6   1        6.49        9.19      1.62 o
  -2   6   1     1259.01     1146.62     44.49 o
  -1   6   1       13.17       15.40      1.82 o
   0   6   1     2233.54     2221.33     73.35 o
   1   6   1       47.33       44.11      3.07 o
   2   6   1     2725.48     3067.42    110.85 o
   3   6   1      465.27      450.68     32.89 o
   4   6   1     1417.75     1160.80     87.12 o
   5   6   1      868.73      830.04     82.01 o
   6   6   1      804.25      916.93     67.64 o
   7   6   1      131.23      159.65     14.16 o
   8   6   1      839.84     1019.17    100.69 o
   9   6   1        6.62        9.97      4.85 o
  -8   7   1       34.17       37.39      5.72 o
  -7   7   1      608.22      594.87     23.87 o
  -6   7   1       65.07       69.18      6.07 o
  -5   7   1     1825.84     1860.55     68.63 o
  -4   7   1       34.82       35.59      2.92 o
  -3   7   1      990.33      989.61     34.50 o
  -2   7   1      189.79      191.71      7.39 o
  -1   7   1     2780.48     2622.45     86.47 o
   0   7   1      249.72      270.59     11.51 o
   1   7   1     3107.93     3315.95    118.94 o
   2   7   1      149.34      133.36      9.35 o
   3   7   1     1089.70      955.45     69.97 o
   4   7   1      259.68      258.44     20.81 o
   5   7   1     1003.72      998.55     73.29 o
   6   7   1       73.53       80.84     11.67 o
   7   7   1     1079.09     1304.48     95.69 o
   8   7   1       10.24        5.55      6.42 o
  -7   8   1       18.47       12.63      3.65 o
  -6   8   1      355.91      335.59     18.03 o
  -5   8   1        3.15        6.13      2.21 o
  -4   8   1     1006.85      974.43     58.21 o
  -3   8   1       22.58       21.68      2.00 o
  -2   8   1      840.93      830.20     26.04 o
  -1   8   1       29.15       32.14      2.06 o
   0   8   1      780.50      773.04     28.81 o
   1   8   1       56.01       52.32      5.35 o
   2   8   1     2356.37     2228.13    161.00 o
   3   8   1      191.89      186.98     15.84 o
   4   8   1      984.01     1026.59     75.62 o
   5   8   1       66.14       66.64      8.31 o
   6   8   1      215.42      243.70     26.56 o
   7   8   1        0.74       -2.13      5.24 o
   8   8   1      224.08      280.47     30.64 o
  -6   9   1        0.40       -3.15      3.15 o
  -5   9   1      226.42      209.56     14.79 o
  -4   9   1        5.54        6.42      2.23 o
  -3   9   1      425.23      402.89     17.30 o
  -2   9   1        0.49       -0.85      1.63 o
  -1   9   1      168.23      163.95     14.57 o
   0   9   1      141.46      136.22     10.21 o
   1   9   1       16.14       13.24      4.50 o
   2   9   1       86.84       78.56      9.01 o
   3   9   1      223.67      245.73     20.61 o
   4   9   1      200.11      217.94     18.64 o
   5   9   1      165.92      169.67     15.64 o
   6   9   1      103.64      117.36     12.27 o
   7   9   1       32.15       39.40      9.34 o
  -6  10   1       14.21       15.47      8.46 o
  -5  10   1        2.98        3.53      3.34 o
  -4  10   1       10.32        9.64      2.57 o
  -3  10   1      121.99      107.64      8.30 o
  -2  10   1       94.95       81.61      7.91 o
  -1  10   1      137.23      148.68     11.41 o
   0  10   1        0.41        3.60      4.18 o
   1  10   1       45.06       48.54      7.11 o
   2  10   1      174.80      167.41     15.26 o
   3  10   1      309.07      325.98     27.87 o
   4  10   1        1.30        2.37      5.26 o
   5  10   1      267.07      296.01     24.66 o
   6  10   1       20.14       26.06      6.76 o
  -4  11   1       86.86       94.70      7.96 o
  -3  11   1       25.02       23.92      5.61 o
  -2  11   1      415.88      379.29     24.36 o
  -1  11   1       17.21       13.42      5.25 o
   0  11   1      797.40      743.46     56.26 o
   1  11   1        2.25        2.52      4.87 o
   2  11   1      378.83      364.72     29.51 o
   3  11   1       85.40       89.61     10.90 o
   4  11   1      430.76      449.88     35.80 o
   5  11   1      126.85      132.50     14.07 o
  -3  12   1      683.96      598.68     37.33 o
  -2  12   1        6.55       -1.89      5.63 o
  -1  12   1      394.79      352.01     28.68 o
   0  12   1        3.94        2.14      5.48 o
   1  12   1      538.55      513.13     40.23 o
   2  12   1        3.29        7.59      5.74 o
   3  12   1      501.43      542.51     42.18 o
   4  12   1        7.16        9.34      7.00 o
   0  13   1      152.25      141.84     18.10 o
   1  13   1       37.81       32.69      9.05 o
  -4 -11   2      119.17      137.46     17.51 o
  -3 -11   2       11.49       12.92      6.05 o
  -2 -11   2      846.86      886.13     86.97 o
  -1 -11   2      147.97      154.78     20.43 o
   0 -11   2      347.53      347.02     45.24 o
   1 -11   2       14.50        9.63     12.84 o
   2 -11   2       78.54       79.68     20.14 o
   3 -11   2        4.72       -1.46     13.13 o
   4 -11   2      337.83      320.90     25.97 o
  -5 -10   2      248.37      347.31     36.77 o
  -4 -10   2       44.24       48.93      8.09 o
  -3 -10   2      204.44      243.73     25.68 o
  -2 -10   2       28.36       34.44      6.63 o
  -1 -10   2      519.66      536.89     41.17 o
   0 -10   2        9.57       15.05      5.10 o
   1 -10   2      884.57      865.37     69.46 o
   2 -10   2       78.26       68.00     17.51 o
   3 -10   2      154.45      142.53     12.91 o
   4 -10   2        0.66        0.04      3.86 o
   5 -10   2      366.00      366.19     18.18 o
  -6  -9   2      197.46      302.36     32.69 o
  -5  -9   2        6.94        7.88      6.71 o
  -4  -9   2      222.86      256.68     21.67 o
  -3  -9   2       76.70       87.15     16.05 o
  -2  -9   2     1229.26     1250.39    112.51 o
  -1  -9   2       84.86       92.42     15.32 o
   0  -9   2      735.47      708.52     53.10 o
   1  -9   2      144.96      145.36     13.44 o
   2  -9   2      200.24      215.58      8.42 o
   3  -9   2       41.69       38.16      3.44 o
   4  -9   2       45.54       55.07      5.82 o
   5  -9   2      262.61      250.34     11.50 o
   6  -9   2      227.33      217.93     11.14 o
  -7  -8   2      236.87      327.17     35.02 o
  -6  -8   2       87.91      110.03     15.18 o
  -5  -8   2      320.84      370.57     48.16 o
  -4  -8   2      101.57      103.32     13.13 o
  -3  -8   2        3.05        6.79      4.35 o
  -2  -8   2      164.23      169.91     14.92 o
  -1  -8   2      154.93      162.27     14.28 o
   0  -8   2       62.13       73.33      6.28 o
   1  -8   2      254.05      245.50      9.17 o
   2  -8   2      508.36      515.08     18.10 o
   3  -8   2        1.62       15.18      4.02 o
   4  -8   2      625.44      610.85     22.80 o
   5  -8   2      212.99      201.87     11.84 o
   6  -8   2      119.74      122.96      7.42 o
   7  -8   2       27.77       29.27      4.72 o
  -7  -7   2       37.68       43.78      9.05 o
  -6  -7   2       42.85       52.83      9.34 o
  -5  -7   2      450.99      462.73     35.46 o
  -4  -7   2      123.58      116.45     14.01 o
  -3  -7   2      509.73      544.70     41.05 o
  -2  -7   2       13.76       13.16      4.05 o
  -1  -7   2      440.94      459.85     25.61 o
   0  -7   2       65.74       76.80      4.60 o
   1  -7   2     1575.70     1592.90     53.41 o
   2  -7   2       48.21       46.81      2.74 o
   3  -7   2     2034.06     2071.51     69.66 o
   4  -7   2      381.58      394.24     14.18 o
   5  -7   2      516.45      500.66     17.99 o
   6  -7   2      136.94      145.78      8.15 o
   7  -7   2       71.98       64.86      5.39 o
   8  -7   2       14.71       20.35      5.78 o
  -8  -6   2      262.14      152.64     20.72 o
  -7  -6   2       23.31       21.76     12.40 o
  -6  -6   2      481.57      569.12     57.20 o
  -5  -6   2      186.01      187.68     18.10 o
  -4  -6   2     1522.56     1507.01    108.94 o
  -3  -6   2      582.95      675.22     42.05 o
  -2  -6   2     2331.40     2491.12    130.79 o
  -1  -6   2        5.34        7.96      1.39 o
   0  -6   2     2034.57     2083.92     68.67 o
   1  -6   2      442.12      458.08     15.89 o
   2  -6   2     2942.72     2968.11     99.51 o
   3  -6   2       79.75       80.72      3.70 o
   4  -6   2     1228.98     1217.34     41.57 o
   5  -6   2       77.87       77.42      5.31 o
   6  -6   2      888.12      872.96     29.37 o
   7  -6   2       39.83       37.92      4.17 o
   8  -6   2      672.14      685.35     28.76 o
  -8  -5   2        6.54        8.25      4.85 o
  -7  -5   2      339.61      181.83     21.89 o
  -6  -5   2      233.86      283.10     29.77 o
  -5  -5   2     1212.67     1133.00     74.13 o
  -4  -5   2       34.82       47.26      4.51 o
  -3  -5   2     2325.42     2285.54    227.50 o
  -2  -5   2       33.13       40.99      2.49 o
  -1  -5   2     4466.47     4521.57    147.72 o
   0  -5   2        9.57       11.70      1.49 o
   1  -5   2     5271.25     5319.13    177.38 o
   2  -5   2        5.92        6.04      1.17 o
   3  -5   2     3125.37     3151.38    105.33 o
   4  -5   2      378.07      369.91     13.14 o
   5  -5   2      925.49      998.48     34.56 o
   6  -5   2       28.86       27.13      2.13 o
   7  -5   2      547.35      587.71     20.03 o
   8  -5   2      119.79      108.02      8.43 o
   9  -5   2      584.38      585.87     36.07 o
  -8  -4   2      245.92      326.59     34.15 o
  -7  -4   2       22.91       10.77      4.82 o
  -6  -4   2     1568.11     1186.40     96.60 o
  -5  -4   2       10.51        9.16      2.83 o
  -4  -4   2     2837.71     2759.55    166.83 o
  -3  -4   2      122.54      152.59      7.97 o
  -2  -4   2     1479.96     1551.86     51.75 o
  -1  -4   2        4.39        7.22      1.25 o
   0  -4   2     1657.34     1557.71     51.85 o
   1  -4   2        0.91        2.45      0.90 o
   2  -4   2      734.20      696.10     23.49 o
   3  -4   2      482.98      506.52     15.48 o
   4  -4   2      195.47      193.76      7.71 o
   5  -4   2       92.69       95.96      4.33 o
   6  -4   2      392.71      430.77     14.75 o
   7  -4   2      147.92      135.54      6.85 o
   8  -4   2      189.38      211.56     16.09 o
   9  -4   2      256.37      282.43     22.96 o
  -9  -3   2       18.82       34.23      9.78 o
  -8  -3   2       12.45       16.97      6.75 o
  -7  -3   2      191.22      147.12     12.27 o
  -6  -3   2        0.95        0.73      2.61 o
  -5  -3   2      129.25      130.52     15.74 o
  -4  -3   2      746.00      635.22     41.60 o
  -3  -3   2      118.24       94.89      6.55 o
  -2  -3   2       10.09        7.67      0.96 o
  -1  -3   2        2.52        2.21      0.87 o
   0  -3   2      291.55      283.40     10.37 o
   1  -3   2      339.82      414.29     14.11 o
   2  -3   2      354.49      326.28     10.56 o
   3  -3   2      268.89      256.04      7.73 o
   4  -3   2      308.66      254.16      7.67 o
   5  -3   2       25.63       22.22      1.29 o
   6  -3   2      747.24      720.27     21.96 o
   7  -3   2      180.66      176.50      6.63 o
   8  -3   2       49.76       66.02      3.50 o
   9  -3   2       59.68       56.34      6.66 o
  -9  -2   2       17.65       18.06      5.00 o
  -8  -2   2        2.76        4.57      3.90 o
  -7  -2   2      463.64      364.89     48.89 o
  -6  -2   2        9.91       13.07      3.28 o
  -5  -2   2       75.28       75.89      7.44 o
  -4  -2   2       19.68       22.59      2.39 o
  -3  -2   2      443.41      355.93     20.62 o
  -2  -2   2     1038.39     1237.89     50.44 o
  -1  -2   2     2183.58     2256.87     83.28 o
   0  -2   2     4738.98     5041.31    158.39 o
   1  -2   2     1870.55     1862.51     57.53 o
   2  -2   2     2213.85     2230.00     78.63 o
   3  -2   2     4563.00     4510.39    129.94 o
   4  -2   2      239.91      237.49      7.34 o
   5  -2   2     1744.19     1674.37     53.52 o
   6  -2   2      228.05      223.21      7.15 o
   7  -2   2     1105.94     1078.38     37.25 o
   8  -2   2       91.32      101.70      7.93 o
   9  -2   2      279.54      331.23     27.92 o
  10  -2   2        4.18       16.90      7.29 o
  -9  -1   2        0.92        2.97      5.00 o
  -8  -1   2      276.96      262.74     32.00 o
  -7  -1   2       12.25       12.42      3.62 o
  -6  -1   2     2570.29     2107.13    159.94 o
  -5  -1   2      677.03      705.23     35.76 o
  -4  -1   2     1212.91     1050.29     49.04 o
  -3  -1   2     2044.12     2272.61    123.09 o
  -2  -1   2     1794.28     1440.01     50.47 o
  -1  -1   2     2497.73     2845.40    100.88 o
   0  -1   2    30304.29    27300.40   1009.14 o
   1  -1   2      221.42      292.73     10.60 o
   2  -1   2     5790.47     5389.15    180.72 o
   3  -1   2       25.66       29.43      1.39 o
   4  -1   2      711.04      546.66     18.89 o
   5  -1   2     1330.96     1346.18     42.78 o
   6  -1   2     2321.34     2242.65     96.29 o
   7  -1   2       88.31       87.93      5.73 o
   8  -1   2      707.84      731.90     37.78 o
   9  -1   2       75.57       80.01      7.58 o
  10  -1   2      268.86      287.71     22.14 o
  -9   0   2      839.89      830.39     54.85 o
  -8   0   2      176.82      166.32     14.23 o
  -7   0   2     1079.99      937.07     62.46 o
  -6   0   2        4.65        9.21      3.07 o
  -5   0   2      945.28      930.46     41.02 o
  -4   0   2       72.68       56.96      3.47 o
  -3   0   2     8176.72     7926.07    293.30 o
  -2   0   2      646.89      655.51     33.48 o
  -1   0   2     7149.97     7321.66    214.53 o
   0   0   2     1004.25     1149.17     38.15 o
   1   0   2     4802.95     4781.77    144.07 o
   2   0   2     1418.99     1455.52     47.11 o
   3   0   2     6878.06     6601.31    292.15 o
   4   0   2      302.37      295.90     16.06 o
   5   0   2      838.16      855.34     38.12 o
   6   0   2      206.77      207.52      9.74 o
   7   0   2      679.88      695.94     31.62 o
   8   0   2        1.19        6.63      2.92 o
   9   0   2      377.82      401.22     19.88 o
  10   0   2       44.96       42.25      8.55 o
  -9   1   2       14.78       19.64      7.50 o
  -8   1   2      138.42      138.46     12.92 o
  -7   1   2     1246.08     1145.02     72.60 o
  -6   1   2      744.37      707.22     37.87 o
  -5   1   2       82.56       85.45      4.85 o
  -4   1   2     2291.52     2252.94     76.33 o
  -3   1   2      315.10      339.15     15.54 o
  -2   1   2     5639.54     5124.68    153.32 o
  -1   1   2     2865.89     2563.46     75.37 o
   0   1   2      382.68      366.45     11.91 o
   1   1   2       16.55       14.99      0.72 o
   2   1   2       77.36       90.31      3.73 o
   3   1   2     1504.12     1542.35     73.93 o
   4   1   2     1803.01     1772.15    102.29 o
   5   1   2      141.76      139.31      7.01 o
   6   1   2       81.63      101.30      5.66 o
   7   1   2        2.56        5.43      2.36 o
   8   1   2       30.26       32.93      4.51 o
   9   1   2        6.01        7.61      4.31 o
  10   1   2      300.33      390.96     38.91 o
  -9   2   2      178.78      209.38     17.78 o
  -8   2   2       14.28        5.79      5.73 o
  -7   2   2       28.88       37.45      5.29 o
  -6   2   2       43.30       45.96      5.13 o
  -5   2   2      316.00      333.40     15.34 o
  -4   2   2      207.93      203.99      8.06 o
  -3   2   2     1009.24      999.72     29.50 o
  -2   2   2     3691.73     3657.47    119.26 o
  -1   2   2     1538.51     1536.80     43.34 o
   0   2   2       81.22      103.46      5.10 o
   1   2   2      174.40      187.51      5.70 o
   2   2   2        7.46       14.68      1.26 o
   3   2   2       16.67       15.03      1.64 o
   4   2   2     2896.81     2875.17    188.33 o
   5   2   2       41.88       41.33      3.31 o
   6   2   2      809.86      875.47     34.60 o
   7   2   2      199.84      219.40     13.65 o
   8   2   2      600.20      671.65     34.75 o
   9   2   2        1.61        4.75      4.05 o
  10   2   2      486.23      452.77     38.38 o
  -9   3   2      126.52      143.00     25.25 o
  -8   3   2      193.84      188.49     19.41 o
  -7   3   2      236.37      232.79     14.53 o
  -6   3   2      148.10      155.24     10.32 o
  -5   3   2     1554.02     1572.25     68.27 o
  -4   3   2      190.00      187.53      6.91 o
  -3   3   2      955.32      906.66     23.43 o
  -2   3   2        7.58        6.07      0.63 o
  -1   3   2     2953.63     2877.66     91.26 o
   0   3   2     1027.24     1112.35     32.78 o
   1   3   2    11767.89    12064.74    339.52 o
   2   3   2     1232.49     1290.70     62.83 o
   3   3   2     6351.24     6222.17    270.15 o
   4   3   2       21.14       16.06      2.91 o
   5   3   2     4095.50     3988.94    278.02 o
   6   3   2      219.16      221.80      9.69 o
   7   3   2      720.85      759.65     59.39 o
   8   3   2       26.89       28.71      5.69 o
   9   3   2      249.31      337.10     35.31 o
  10   3   2       18.53       25.21      9.34 o
  -8   4   2     1296.45     1346.44     99.98 o
  -7   4   2        9.51        5.95      4.21 o
  -6   4   2     1254.44     1279.31     53.45 o
  -5   4   2        6.54        5.77      1.58 o
  -4   4   2     4975.85     4851.54    160.29 o
  -3   4   2     1472.26     1425.57     36.87 o
  -2   4   2     8792.14     8663.02    254.71 o
  -1   4   2      101.44      104.90      3.90 o
   0   4   2     1841.52     1734.83     58.42 o
   1   4   2      117.60      136.33      4.59 o
   2   4   2     8891.38     8703.71    379.51 o
   3   4   2      978.05      987.16     44.32 o
   4   4   2     4005.62     3101.32    190.90 o
   5   4   2       79.27       62.39      5.83 o
   6   4   2      577.91      467.06     27.24 o
   7   4   2       74.81       76.89     11.53 o
   8   4   2     1223.49      548.40     56.91 o
   9   4   2      230.53       96.02     15.47 o
  10   4   2      509.08      667.19     67.13 o
  -8   5   2      339.08      370.99     42.93 o
  -7   5   2     1296.91     1334.24     89.74 o
  -6   5   2      180.91      182.66      8.20 o
  -5   5   2     1220.07     1193.44     50.10 o
  -4   5   2      780.50      785.79     26.48 o
  -3   5   2     1206.97     1183.92     35.41 o
  -2   5   2      121.15      124.48      4.11 o
  -1   5   2    10465.88    10614.44    339.67 o
   0   5   2      212.10      190.37      7.14 o
   1   5   2     3876.51     4271.29    148.08 o
   2   5   2      542.01      632.35     26.21 o
   3   5   2     1927.39     1782.51     85.70 o
   4   5   2        7.14        4.10      1.40 o
   5   5   2     3899.35     3889.29    376.50 o
   6   5   2       80.65       85.91     11.67 o
   7   5   2      461.85      565.66     62.90 o
   8   5   2        3.09        4.38      5.84 o
   9   5   2       49.06       49.49     18.24 o
  -8   6   2      436.95      445.97     49.60 o
  -7   6   2        8.13        8.98      4.74 o
  -6   6   2      133.88      139.60      7.36 o
  -5   6   2      666.67      634.97     24.29 o
  -4   6   2     1817.97     1758.78     64.76 o
  -3   6   2        6.83        4.74      1.50 o
  -2   6   2     2330.04     2385.71     76.82 o
  -1   6   2     2504.30     2458.01     94.27 o
   0   6   2     1045.74     1001.58     38.51 o
   1   6   2       33.76       27.42      2.74 o
   2   6   2      617.85      695.78     23.55 o
   3   6   2        4.14        7.62      1.61 o
   4   6   2       24.70       28.30      4.59 o
   5   6   2      826.52      854.07     63.03 o
   6   6   2      809.27      776.63     77.05 o
   7   6   2      123.65      129.95     12.48 o
   8   6   2      341.23      343.22     35.90 o
   9   6   2       60.03       77.93     12.26 o
  -7   7   2      329.91      318.52     24.10 o
  -6   7   2      135.58      142.20      8.88 o
  -5   7   2      198.40      189.28      8.38 o
  -4   7   2      550.71      569.27     24.34 o
  -3   7   2        3.67        3.78      1.66 o
  -2   7   2       72.45       81.62      4.18 o
  -1   7   2      267.31      254.33     10.59 o
   0   7   2      894.81      863.01     33.41 o
   1   7   2        0.96        3.08      1.53 o
   2   7   2     1597.54     1560.57     89.57 o
   3   7   2      104.12      109.60      8.29 o
   4   7   2      133.48      135.94     12.20 o
   5   7   2        8.39       11.64      5.69 o
   6   7   2      698.85      768.75     76.47 o
   7   7   2       50.15       62.57      8.19 o
   8   7   2      836.32     1043.10    103.32 o
   9   7   2       29.43       46.99     10.21 o
  -7   8   2      191.04      207.58     13.84 o
  -6   8   2      104.87       87.08      6.78 o
  -5   8   2      714.88      763.15     34.55 o
  -4   8   2       98.75      101.67      5.94 o
  -3   8   2      714.33      753.66     28.09 o
  -2   8   2      608.45      608.75     21.55 o
  -1   8   2     1178.45     1039.57     40.22 o
   0   8   2      125.46      120.41      9.10 o
   1   8   2     2077.40     2007.34    115.72 o
   2   8   2      234.87      206.06     17.51 o
   3   8   2     1365.38     1309.33     95.86 o
   4   8   2      672.90      654.53     48.91 o
   5   8   2      303.39      352.86     27.79 o
   6   8   2       34.93       34.04      6.36 o
   7   8   2      451.00      544.02     55.45 o
   8   8   2       73.75       90.77     13.72 o
  -6   9   2      899.44      876.31     40.63 o
  -5   9   2      184.35      195.88     22.57 o
  -4   9   2      702.38      733.86     27.81 o
  -3   9   2       77.86       84.14      5.72 o
  -2   9   2      569.67      546.81     30.75 o
  -1   9   2      574.66      512.80     23.95 o
   0   9   2     1428.62     1317.40     76.95 o
   1   9   2      696.72      627.67     47.29 o
   2   9   2      685.76      662.61     49.86 o
   3   9   2       23.75       23.04      5.29 o
   4   9   2      646.22      653.69     49.28 o
   5   9   2      166.59      194.15     19.55 o
   6   9   2      962.66     1124.20     83.10 o
   7   9   2      117.85      135.13     17.22 o
  -5  10   2      275.01      285.86     15.20 o
  -4  10   2       45.58       37.39      4.54 o
  -3  10   2      338.84      245.45     15.07 o
  -2  10   2      344.70      310.21     20.65 o
  -1  10   2      921.36      802.16     48.07 o
   0  10   2        2.33        4.35      3.83 o
   1  10   2     1620.32     1490.12    109.16 o
   2  10   2        2.23        5.86      4.84 o
   3  10   2      574.09      572.24     43.88 o
   4  10   2       24.00       29.36      6.75 o
   5  10   2      113.08      114.44     12.18 o
   6  10   2        0.84       -0.12      7.44 o
   7  10   2      334.95      398.20     31.99 o
  -4  11   2       77.75       70.22      9.40 o
  -3  11   2        7.00        8.93      5.02 o
  -2  11   2      282.58      237.96     18.48 o
  -1  11   2        5.87       -0.68      4.70 o
   0  11   2      183.40      170.36     15.65 o
   1  11   2      112.06      115.22     13.28 o
   2  11   2       36.05       41.34     14.59 o
   3  11   2      197.17      193.89     17.74 o
   4  11   2      127.81      132.89     13.49 o
   5  11   2        0.40        3.74      5.92 o
   6  11   2       17.30       22.18      8.17 o
  -3  12   2       70.31       69.55      9.59 o
  -2  12   2      118.93      125.72     11.17 o
  -1  12   2        1.01       -4.37      8.03 o
   0  12   2       87.63       93.86     11.09 o
   1  12   2        0.04        2.16      5.52 o
   2  12   2       42.54       41.33      7.49 o
   3  12   2        0.28        0.29      5.48 o
   4  12   2      216.91      236.99     26.85 o
   0  13   2      133.09      127.83     16.93 o
   1  13   2      124.62      119.08     16.05 o
   2  13   2      102.09       82.89     12.84 o
  -2 -11   3       55.88       54.58     16.93 o
  -1 -11   3        4.91       -4.09     10.21 o
   0 -11   3        7.19        1.17     12.26 o
   1 -11   3       81.29       64.79     17.80 o
   2 -11   3       13.89       20.72     15.47 o
   3 -11   3       28.44       31.23     17.22 o
  -4 -10   3       71.81       86.40     15.32 o
  -3 -10   3       17.22       24.59      6.23 o
  -2 -10   3      142.15      163.27     19.99 o
  -1 -10   3        0.03        7.00     11.38 o
   1 -10   3      146.73      109.15     21.31 o
   2 -10   3       94.50       71.80     18.39 o
   3 -10   3        1.73       -1.48      4.39 o
   4 -10   3      281.93      289.65     14.93 o
   5 -10   3       10.47       11.71      4.71 o
  -5  -9   3      355.99      428.19     33.97 o
  -4  -9   3        0.48        4.31      5.33 o
  -3  -9   3      598.27      636.80     62.75 o
  -2  -9   3        3.12        5.16      4.70 o
  -1  -9   3      312.21      337.80     27.13 o
   0  -9   3       11.34        5.25     10.80 o
   1  -9   3      217.18      239.09     37.94 o
   2  -9   3        7.96       11.57      3.96 o
   3  -9   3      373.30      382.27     15.45 o
   4  -9   3       21.08       20.78      3.20 o
   5  -9   3      690.37      715.59     32.05 o
   6  -9   3        9.20        4.82      3.96 o
  -6  -8   3      433.65      580.50     58.66 o
  -5  -8   3       37.13       45.87      8.17 o
  -4  -8   3      256.15      338.85     35.02 o
  -3  -8   3       21.13       25.80      6.71 o
  -2  -8   3      754.20      783.57     71.36 o
  -1  -8   3      137.99      148.00     13.49 o
   0  -8   3      811.30      849.80     47.31 o
   1  -8   3        1.68        2.70      1.87 o
   2  -8   3     1015.31     1016.72     36.98 o
   3  -8   3       12.50       17.75      2.63 o
   4  -8   3     1280.13     1285.49     46.62 o
   5  -8   3       90.78       90.59      6.85 o
   6  -8   3      288.49      307.15     15.48 o
   7  -8   3       30.26       30.68      4.70 o
  -7  -7   3      309.74      204.88     24.81 o
  -6  -7   3        6.56       14.01      7.00 o
  -5  -7   3      334.58      402.24     31.49 o
  -4  -7   3       64.40       68.46     14.74 o
  -3  -7   3      380.78      437.79     44.07 o
  -2  -7   3        1.20        0.51      2.45 o
  -1  -7   3      831.33      882.29     47.42 o
   0  -7   3      223.09      249.77      9.74 o
   1  -7   3      526.50      543.77     18.72 o
   2  -7   3        2.30        1.28      1.55 o
   3  -7   3      128.14      121.70      5.77 o
   4  -7   3       51.20       56.61      4.70 o
   5  -7   3      545.75      542.53     20.56 o
   6  -7   3      158.00      157.69      9.34 o
   7  -7   3      353.03      353.21     16.11 o
   8  -7   3       18.23       14.23      6.17 o
  -7  -6   3      176.02       88.72     14.30 o
  -6  -6   3       55.32       32.87     19.41 o
  -5  -6   3       11.30       11.03      4.73 o
  -4  -6   3        5.60        5.14      2.93 o
  -3  -6   3        5.56        5.49      2.78 o
  -2  -6   3      949.09     1013.38     54.24 o
  -1  -6   3      914.54     1019.34     42.29 o
   0  -6   3      444.75      443.22     16.26 o
   1  -6   3      209.85      213.98      7.96 o
   2  -6   3      143.80      146.05      5.81 o
   3  -6   3       10.29       12.13      1.85 o
   4  -6   3      275.30      282.16     11.13 o
   5  -6   3      671.51      692.47     25.84 o
   6  -6   3      143.85      142.39      6.68 o
   7  -6   3      712.57      694.50     28.90 o
   8  -6   3        3.21        2.27      3.69 o
  -8  -5   3       42.03       36.38     13.13 o
  -7  -5   3        0.92        2.17      4.43 o
  -6  -5   3      192.50      191.74     30.21 o
  -5  -5   3      148.09      148.05     21.45 o
  -4  -5   3      713.89      726.29     39.82 o
  -3  -5   3       53.73       66.40      5.30 o
  -2  -5   3     1038.69     1094.50     50.74 o
  -1  -5   3      111.25      119.76      5.05 o
   0  -5   3     2666.94     2715.97     95.83 o
   1  -5   3       21.92       26.39      1.77 o
   2  -5   3     2294.70     2290.65     76.74 o
   3  -5   3      177.75      191.19      7.13 o
   4  -5   3      663.11      646.61     22.39 o
   5  -5   3       58.12       63.26      3.77 o
   6  -5   3      782.71      801.36     29.57 o
   7  -5   3        5.66        5.44      4.24 o
   8  -5   3      834.30      835.24     51.79 o
   9  -5   3        0.70        1.77      3.51 o
  -8  -4   3       44.18       48.34     12.40 o
  -7  -4   3     1053.37      667.04     83.47 o
  -6  -4   3        1.31        2.34      3.00 o
  -5  -4   3     1649.53     1502.08    175.99 o
  -4  -4   3       71.44       56.55      4.99 o
  -3  -4   3     2242.49     2216.10    116.53 o
  -2  -4   3      159.80      160.65      6.85 o
  -1  -4   3     1515.46     1511.87     53.73 o
   0  -4   3      129.72      113.66      4.74 o
   1  -4   3     1658.64     1650.87     59.09 o
   2  -4   3       42.97       49.66      2.68 o
   3  -4   3     3782.81     3668.36    129.21 o
   4  -4   3      327.59      365.11     13.41 o
   5  -4   3     1662.46     1660.82     59.43 o
   6  -4   3      136.52      148.28      6.16 o
   7  -4   3     1320.62     1332.55     48.85 o
   8  -4   3       63.90       67.14      5.19 o
   9  -4   3      788.57      817.74     65.23 o
  -8  -3   3      242.13      184.33     24.22 o
  -7  -3   3        3.45        4.49      3.60 o
  -6  -3   3      914.07      627.36     58.52 o
  -5  -3   3       26.39       30.60      6.39 o
  -4  -3   3     2435.10     2228.43    147.03 o
  -3  -3   3       47.51       60.09      3.13 o
  -2  -3   3     2507.22     2644.76    112.47 o
  -1  -3   3       56.48       52.79      2.77 o
   0  -3   3     4816.09     4779.51    169.34 o
   1  -3   3     2218.69     2279.61     85.89 o
   2  -3   3     4540.42     4350.07    164.50 o
   3  -3   3      219.06      239.27      8.84 o
   4  -3   3     2593.71     2610.30     81.59 o
   5  -3   3       42.13       48.32      2.04 o
   6  -3   3     1520.35     1614.23     55.34 o
   7  -3   3       60.48       53.99      2.91 o
   8  -3   3      523.96      554.70     29.83 o
   9  -3   3        0.58        6.13      6.71 o
  -8  -2   3        5.00        8.11      4.47 o
  -7  -2   3      847.18      719.75     46.10 o
  -6  -2   3       11.33       10.81      4.27 o
  -5  -2   3     1114.20      844.89     98.36 o
  -4  -2   3       69.82       67.57      6.78 o
  -3  -2   3     1248.47     1199.99     54.14 o
  -2  -2   3       22.52       23.67      1.45 o
  -1  -2   3      205.73      167.77      5.60 o
   0  -2   3      110.35      113.71      4.70 o
   1  -2   3     4016.78     4017.49    163.79 o
   2  -2   3      126.30      127.11      6.84 o
   3  -2   3     3989.82     4063.90    154.59 o
   4  -2   3      321.29      350.83     10.89 o
   5  -2   3      575.85      590.43     20.36 o
   6  -2   3      167.86      175.94      6.54 o
   7  -2   3     1087.74     1052.33     42.59 o
   8  -2   3       83.61       66.06      5.98 o
   9  -2   3      343.49      369.52     20.83 o
  10  -2   3       89.00       90.51     10.26 o
  -9  -1   3       17.05       13.13     10.80 o
  -8  -1   3       53.23       66.07      7.80 o
  -7  -1   3      140.46      119.85     11.39 o
  -6  -1   3      575.77      497.44     32.77 o
  -5  -1   3      126.35      133.40      9.70 o
  -4  -1   3       37.52       44.37      2.85 o
  -3  -1   3      109.29       94.24      6.49 o
  -2  -1   3      210.21      203.80      8.72 o
  -1  -1   3      189.64      192.41      6.27 o
   0  -1   3     9310.46     9211.02    414.17 o
   1  -1   3     1305.75     1275.58     44.71 o
   2  -1   3      768.72      783.43     28.27 o
   3  -1   3     1285.20     1195.85     38.60 o
   4  -1   3        0.70       10.88      4.22 o
   5  -1   3      270.80      246.41      7.98 o
   6  -1   3       72.95       77.76      4.52 o
   7  -1   3      549.41      580.92     26.51 o
   8  -1   3       42.76       37.83      4.98 o
   9  -1   3      630.08      629.28     33.23 o
  10  -1   3        1.87        6.47      5.06 o
  -9   0   3       16.45       26.73      8.15 o
  -8   0   3      205.62      152.77     14.25 o
  -7   0   3       25.38       23.89      6.57 o
  -6   0   3      133.56      115.32     10.64 o
  -5   0   3        4.75        7.09      2.01 o
  -4   0   3      804.67      778.75     40.15 o
  -3   0   3       96.96      110.66      6.22 o
  -2   0   3     2103.99     2042.79     59.01 o
  -1   0   3     1671.94     1837.51     56.83 o
   0   0   3      710.97      705.10     32.46 o
   1   0   3      283.92      327.32      9.78 o
   2   0   3     2516.01     2438.48     73.89 o
   3   0   3     1106.17     1136.64     37.46 o
   4   0   3     2533.84     2220.35     89.94 o
   5   0   3     1008.74     1050.49     46.62 o
   6   0   3      711.46      686.27     25.01 o
   7   0   3      226.37      207.48      9.10 o
   8   0   3      538.66      624.44     28.79 o
   9   0   3      150.89      156.92      9.45 o
  10   0   3      392.14      463.36     34.81 o
  -9   1   3      194.34      196.83     17.95 o
  -8   1   3      107.79       97.12     10.89 o
  -7   1   3      383.41      375.31     26.12 o
  -6   1   3      396.67      340.25     19.59 o
  -5   1   3     1069.30     1062.52     53.54 o
  -4   1   3      958.29      922.42     42.57 o
  -3   1   3     1769.81     1588.30     58.62 o
  -2   1   3       28.11       32.47      1.61 o
  -1   1   3     4117.05     3812.93    110.31 o
   0   1   3      890.77      833.96     30.32 o
   1   1   3     3742.42     3549.28     94.53 o
   2   1   3     2698.37     2598.42    106.29 o
   3   1   3      671.06      544.01     22.66 o
   4   1   3     1447.14     1505.09     91.23 o
   5   1   3     3335.78     3219.36    194.04 o
   6   1   3     1451.27     1595.51     70.97 o
   7   1   3     2400.63     2713.24    120.62 o
   8   1   3      249.67      249.95     21.35 o
   9   1   3      473.77      450.02     30.70 o
  10   1   3       48.84       54.35      6.63 o
  -9   2   3       37.11       36.77     13.43 o
  -8   2   3      328.17      339.51     24.76 o
  -7   2   3        8.17       10.32      5.40 o
  -6   2   3      915.36      926.18     49.50 o
  -5   2   3       28.44       31.74      3.32 o
  -4   2   3     1885.09     1733.28     65.03 o
  -3   2   3      703.55      669.62     19.69 o
  -2   2   3     5080.37     4555.23    146.45 o
  -1   2   3     1101.89     1108.67     28.97 o
   0   2   3     5963.57     5950.37    140.57 o
   1   2   3      910.77     1029.09     27.00 o
   2   2   3     3638.80     3459.76    102.22 o
   3   2   3     3033.12     2931.62    119.49 o
   4   2   3     2579.91     2407.97    106.39 o
   5   2   3       32.18       31.15      2.44 o
   6   2   3     3388.98     3505.32    135.88 o
   7   2   3      160.86      160.94      7.55 o
   8   2   3      798.81      891.11     57.97 o
   9   2   3        4.83        6.23      3.42 o
  10   2   3       40.41       38.47     12.40 o
  -8   3   3      161.80      166.47     23.20 o
  -7   3   3      444.97      412.66     26.41 o
  -6   3   3        1.90        3.84      3.56 o
  -5   3   3     1315.28     1287.23     56.08 o
  -4   3   3      182.61      194.20      7.83 o
  -3   3   3     2328.15     2182.55     54.92 o
  -2   3   3       97.28      112.53      3.27 o
  -1   3   3     1745.68     1605.83     46.19 o
   0   3   3      381.13      419.30     12.19 o
   1   3   3      708.86      677.89     20.97 o
   2   3   3     2547.70     2690.35     79.26 o
   3   3   3     5261.48     5185.40    238.54 o
   4   3   3      131.91      124.20      6.53 o
   5   3   3     1923.15     1847.65     75.87 o
   6   3   3      140.94      150.99      7.63 o
   7   3   3        3.17        3.89      2.15 o
   8   3   3       81.44       78.87      7.67 o
   9   3   3       73.46       94.55     24.37 o
  10   3   3       88.10      124.97     29.92 o
  -8   4   3        4.37       12.46      6.69 o
  -7   4   3       21.47       18.27      4.99 o
  -6   4   3      156.10      154.24      7.92 o
  -5   4   3     1288.06     1362.54     56.47 o
  -4   4   3     1315.88     1346.40     49.15 o
  -3   4   3      122.36      135.81      4.89 o
  -2   4   3        7.25        6.74      0.82 o
  -1   4   3      814.52     1066.50     34.07 o
   0   4   3       89.27      113.53      4.26 o
   1   4   3      312.73      331.32     10.07 o
   2   4   3     1371.75     1503.25     49.54 o
   3   4   3     1647.63     1652.64     76.23 o
   4   4   3       64.34       70.64      4.80 o
   5   4   3      573.91      472.48     24.95 o
   6   4   3      307.86      268.08     20.47 o
   7   4   3      343.08      412.41     41.88 o
   8   4   3      159.90      185.53     23.64 o
   9   4   3      647.81      313.16     35.02 o
  10   4   3        1.88        3.59      5.24 o
  -8   5   3      257.52      241.96     19.13 o
  -7   5   3        8.91       11.14      4.96 o
  -6   5   3      258.94      272.48     12.66 o
  -5   5   3      186.36      199.49      9.41 o
  -4   5   3       72.19       78.42      3.83 o
  -3   5   3       15.68       16.04      1.46 o
  -2   5   3     1185.14     1122.80     39.37 o
  -1   5   3      193.00      199.59      8.06 o
   0   5   3     4125.54     4275.16    135.37 o
   1   5   3      559.67      609.17     19.17 o
   2   5   3     3283.23     3286.63    139.47 o
   3   5   3       75.36       63.74      3.63 o
   4   5   3     1690.57     1643.38     71.72 o
   5   5   3      480.19      459.75     40.29 o
   6   5   3      991.17      452.09     31.23 o
   7   5   3      345.84      394.51     37.36 o
   8   5   3      673.01      878.63    114.99 o
   9   5   3       24.56       15.02      6.71 o
  -8   6   3        0.87        4.91      7.53 o
  -7   6   3      607.60      630.89     55.01 o
  -6   6   3      128.33      131.04     14.72 o
  -5   6   3      885.28      884.23     37.15 o
  -4   6   3       90.06       90.45      5.07 o
  -3   6   3     1615.75     1593.73     76.88 o
  -2   6   3        9.30       15.60      1.80 o
  -1   6   3     3925.82     4064.91    140.59 o
   0   6   3       10.77       12.19      1.94 o
   1   6   3     3682.49     3728.35    175.95 o
   2   6   3      799.27      911.34     35.47 o
   3   6   3     2524.52     2422.21    122.82 o
   4   6   3      809.96      754.58     44.52 o
   5   6   3     2358.47     2329.93    168.76 o
   6   6   3      115.51      115.14     11.15 o
   7   6   3     1936.45     2090.57    203.72 o
   8   6   3       80.98      118.18     19.41 o
   9   6   3     1187.45     1360.05    133.67 o
  -7   7   3        2.41        6.60      5.10 o
  -6   7   3      343.62      335.53     32.31 o
  -5   7   3       14.21       16.56      2.79 o
  -4   7   3     1410.27     1392.87     77.50 o
  -3   7   3        8.26       13.91      2.04 o
  -2   7   3     4844.76     4899.73    189.63 o
  -1   7   3        5.64        6.41      1.32 o
   0   7   3     3284.67     3023.34    130.25 o
   1   7   3      285.04      301.26     13.82 o
   2   7   3     3568.40     3218.24    184.71 o
   3   7   3      124.98      114.71      8.71 o
   4   7   3     2399.18     2392.17    173.16 o
   5   7   3       14.40       17.88      4.59 o
   6   7   3      862.22     1012.28     74.29 o
   7   7   3       35.34       43.49      8.46 o
   8   7   3      376.37      472.20     58.08 o
   9   7   3       16.44       23.06      7.88 o
  -7   8   3      268.18      297.37     41.01 o
  -6   8   3       12.68       14.27      4.99 o
  -5   8   3      687.14      691.95     32.75 o
  -4   8   3       67.87       77.46      5.53 o
  -3   8   3     1364.99     1403.66     70.22 o
  -2   8   3      713.92      734.94     33.28 o
  -1   8   3     1275.50     1227.58     58.93 o
   0   8   3       17.96       17.09      3.58 o
   1   8   3      168.02      167.41     11.73 o
   2   8   3      382.92      351.12     22.09 o
   3   8   3      408.62      426.34     32.82 o
   4   8   3      374.48      404.68     31.41 o
   5   8   3     1179.47     1227.95     90.21 o
   6   8   3      325.49      334.87     26.67 o
   7   8   3      184.55      206.60     17.86 o
   8   8   3       27.28       28.89      8.17 o
  -6   9   3       14.24       14.76      5.17 o
  -5   9   3        0.92        5.72      5.34 o
  -4   9   3      164.15      169.42      8.85 o
  -3   9   3      118.99      131.77      7.50 o
  -2   9   3       22.51       23.03      4.40 o
  -1   9   3       86.00       91.97      8.03 o
   0   9   3       25.63       22.89      4.19 o
   1   9   3       12.82       11.71      3.67 o
   2   9   3      242.06      241.76     20.12 o
   3   9   3      691.23      650.63     48.99 o
   4   9   3        6.70        8.52      4.86 o
   5   9   3     1110.95     1140.16     84.14 o
   6   9   3        8.30        9.24      5.44 o
   7   9   3      342.20      426.81     33.37 o
   8   9   3        9.16       18.68      8.17 o
  -5  10   3       32.52       35.07      5.87 o
  -4  10   3      170.11      191.98     35.90 o
  -3  10   3      405.08      362.08     41.59 o
  -2  10   3      173.73      162.44     21.78 o
  -1  10   3        1.39       -1.95      3.70 o
   0  10   3     1399.61     1238.19     72.92 o
   1  10   3       23.56       17.58      5.10 o
   2  10   3     1170.10     1137.14     83.90 o
   3  10   3      220.37      232.72     19.76 o
   4  10   3      371.95      379.69     30.32 o
   5  10   3      189.51      200.22     18.02 o
   6  10   3      434.47      521.21     40.51 o
   7  10   3       14.08       24.92      7.59 o
  -4  11   3       66.16       59.72      8.58 o
  -3  11   3      291.91      293.52     25.25 o
  -2  11   3      157.84      133.49     14.61 o
  -1  11   3      538.90      477.44     30.06 o
   0  11   3       11.92        7.32      5.33 o
   1  11   3     1188.59     1073.20     79.54 o
   2  11   3       32.66       31.36      6.76 o
   3  11   3      845.82      885.80     66.49 o
   4  11   3      428.14      434.00     34.39 o
   5  11   3      421.15      511.58     39.76 o
   6  11   3      124.71      147.39     19.26 o
  -3  12   3        1.08        2.58      6.19 o
  -2  12   3      560.17      489.99     31.51 o
  -1  12   3       16.38       12.46      6.05 o
   0  12   3      799.75      696.87     53.05 o
   1  12   3      122.51      108.75     12.26 o
   2  12   3      204.48      191.98     18.53 o
   3  12   3       55.87       48.38      8.52 o
   4  12   3      131.39      151.46     15.16 o
   5  12   3       91.99      100.69     14.59 o
   0  13   3        0.32        1.75      5.72 o
   1  13   3      111.80       93.10     13.43 o
   2  13   3        1.91       -2.04      6.71 o
  -3 -10   4       10.06       20.72     13.13 o
  -2 -10   4      432.86      399.84     50.20 o
  -1 -10   4       45.23       37.36     14.59 o
   0 -10   4      256.28      248.66     35.31 o
   1 -10   4      146.06      104.48     20.72 o
   2 -10   4      142.96       99.52     21.01 o
   3 -10   4        4.71        2.97      4.68 o
   4 -10   4       57.52       63.94      8.32 o
  -4  -9   4      105.86      107.40     14.30 o
  -3  -9   4       76.69       90.57     10.37 o
  -2  -9   4       62.71       67.42     16.64 o
  -1  -9   4       89.73       91.64     18.97 o
   0  -9   4       73.58       54.87     15.47 o
   1  -9   4       57.57       60.05      7.62 o
   2  -9   4      184.04      198.52     11.93 o
   3  -9   4        0.57        0.16      2.75 o
   4  -9   4      498.25      521.10     34.29 o
   5  -9   4      183.07      182.87     12.49 o
   6  -9   4       24.80       28.70      9.50 o
  -5  -8   4      231.36      258.88     28.02 o
  -4  -8   4      146.41      175.24     16.17 o
  -3  -8   4      308.80      335.56     42.61 o
  -2  -8   4       21.22       21.09      5.33 o
  -1  -8   4       26.72       32.98     11.67 o
   0  -8   4      668.26      681.38     91.79 o
   1  -8   4      230.77      246.63     14.52 o
   2  -8   4       49.78       49.86      3.88 o
   3  -8   4      896.83      934.22     36.98 o
   4  -8   4        2.83       -0.03      2.78 o
   5  -8   4       95.10      107.69      8.49 o
   6  -8   4      209.01      219.89     13.66 o
   7  -8   4       73.88       65.08     13.43 o
  -6  -7   4      134.20       65.08     12.26 o
  -5  -7   4       81.36       80.55     11.67 o
  -4  -7   4      635.26      714.59     77.63 o
  -3  -7   4      201.61      220.64     23.64 o
  -2  -7   4       85.50      107.64      9.41 o
  -1  -7   4        5.47        5.20      2.72 o
   0  -7   4      208.49      229.37     10.86 o
   1  -7   4      575.59      624.90     24.70 o
   2  -7   4     1246.54     1276.95     49.86 o
   3  -7   4      146.30      149.38      7.21 o
   4  -7   4      435.99      434.27     18.04 o
   5  -7   4        7.22        9.43      2.64 o
   6  -7   4      243.87      272.86     15.23 o
   7  -7   4      302.65      314.45     26.85 o
  -7  -6   4      286.01      410.64     42.32 o
  -6  -6   4      199.50      245.16     26.56 o
  -5  -6   4      183.63      109.15     15.18 o
  -4  -6   4      142.89      143.16     11.32 o
  -3  -6   4      867.37      932.56     50.31 o
  -2  -6   4      156.81      184.16     11.32 o
  -1  -6   4     2537.33     2590.80    136.14 o
   0  -6   4       10.11       12.06      2.23 o
   1  -6   4     1595.38     1637.70     63.37 o
   2  -6   4       14.21       18.46      2.25 o
   3  -6   4     1289.21     1305.25     53.16 o
   4  -6   4      141.07      134.32      8.38 o
   5  -6   4      409.57      421.19     17.70 o
   6  -6   4       12.13        6.05      3.66 o
   7  -6   4      111.80      127.60      9.09 o
   8  -6   4       12.82       17.49      4.21 o
  -7  -5   4        4.61        5.84      4.95 o
  -6  -5   4      927.95      689.96    118.93 o
  -5  -5   4       61.57       49.35      6.80 o
  -4  -5   4      860.44      890.15     62.80 o
  -3  -5   4       77.59       72.01      7.45 o
  -2  -5   4      773.67      867.94     53.94 o
  -1  -5   4      421.37      456.53     19.47 o
   0  -5   4     2176.68     2176.77     77.24 o
   1  -5   4        5.07        3.83      1.41 o
   2  -5   4      418.90      384.17     17.40 o
   3  -5   4       53.78       55.28      4.30 o
   4  -5   4      301.31      298.69     13.19 o
   5  -5   4       10.30       11.10      2.05 o
   6  -5   4     1039.37     1119.13     46.84 o
   7  -5   4       63.58       63.48     12.55 o
   8  -5   4      187.66      195.30     10.60 o
   9  -5   4      177.44      190.87     22.76 o
  -7  -4   4      144.04      133.87     19.26 o
  -6  -4   4        0.26        0.73      4.02 o
  -5  -4   4       57.75       71.91      9.05 o
  -4  -4   4       47.44       57.21      6.33 o
  -3  -4   4     1476.24     1487.32     79.72 o
  -2  -4   4      236.49      247.96     11.39 o
  -1  -4   4      668.73      702.09     31.30 o
   0  -4   4      892.18      933.41     33.51 o
   1  -4   4       36.33       43.78      4.72 o
   2  -4   4        4.21        7.71      1.20 o
   3  -4   4      234.45      207.56      9.33 o
   4  -4   4      529.70      491.01     20.85 o
   5  -4   4      109.58      104.77      5.35 o
   6  -4   4     2013.84     2067.95     85.43 o
   7  -4   4       12.91       17.47      2.40 o
   8  -4   4        4.39        6.88      3.40 o
   9  -4   4        6.90        4.19      5.53 o
  -8  -3   4       26.63       38.71      8.57 o
  -7  -3   4       76.00       57.05      7.56 o
  -6  -3   4       22.86       28.83      4.80 o
  -5  -3   4      115.16       77.90     11.82 o
  -4  -3   4        7.29       13.39      2.61 o
  -3  -3   4     1833.73     1849.26     99.76 o
  -2  -3   4        0.35        1.39      1.34 o
  -1  -3   4     2485.86     2733.78     95.71 o
   0  -3   4      662.71      781.54     28.40 o
   1  -3   4      639.79      584.30     22.14 o
   2  -3   4     1454.76     1422.08     58.68 o
   3  -3   4     1405.50     1301.55     49.83 o
   4  -3   4      355.41      366.97     14.57 o
   5  -3   4     1486.29     1444.40     59.68 o
   6  -3   4       58.29       62.10      4.11 o
   7  -3   4     1124.40     1192.67     49.21 o
   8  -3   4       79.96       89.42      5.51 o
   9  -3   4      209.12      202.60     15.12 o
  -8  -2   4      322.43      233.11     18.56 o
  -7  -2   4        7.00        8.59      4.03 o
  -6  -2   4     1456.06     1109.90     70.08 o
  -5  -2   4       16.86       13.36      5.14 o
  -4  -2   4      749.06      563.64     56.77 o
  -3  -2   4      309.17      300.90     17.24 o
  -2  -2   4     1059.13     1094.44     36.84 o
  -1  -2   4     1727.42     1878.28     63.04 o
   0  -2   4     6930.17     7205.29    268.51 o
   1  -2   4     1195.77     1280.68     52.90 o
   2  -2   4     4888.39     4772.56    195.24 o
   3  -2   4        8.81        9.61      1.51 o
   4  -2   4     3972.10     3945.60    143.30 o
   5  -2   4     1004.02     1028.49     31.51 o
   6  -2   4     2290.06     2374.78     72.12 o
   7  -2   4        7.88        3.50      5.55 o
   8  -2   4      763.09      804.95     38.18 o
   9  -2   4       39.35       34.31      6.38 o
  10  -2   4      428.64      419.69     39.69 o
  -8  -1   4        3.32        9.23      5.00 o
  -7  -1   4     1268.21     1116.90     70.84 o
  -6  -1   4      101.87       95.42     13.75 o
  -5  -1   4     1693.65     1338.52     82.83 o
  -4  -1   4      200.55      175.98     10.01 o
  -3  -1   4     4616.04     4218.57    161.30 o
  -2  -1   4      618.16      691.70     23.31 o
  -1  -1   4     6201.59     6793.21    236.76 o
   0  -1   4       48.56       43.13      2.01 o
   1  -1   4     9577.70     9688.97    431.50 o
   2  -1   4       69.28       89.03      3.68 o
   3  -1   4     2947.43     2858.23     96.90 o
   4  -1   4       19.96       22.11      1.25 o
   5  -1   4      846.72      848.29     24.90 o
   6  -1   4      243.59      235.88     10.67 o
   7  -1   4     1062.09     1117.84     48.85 o
   8  -1   4        9.93        9.82      3.56 o
   9  -1   4      634.12      587.14     35.80 o
  10  -1   4       27.80       13.59      6.50 o
  -8   0   4      748.51      740.67     49.33 o
  -7   0   4      106.75      106.35     11.00 o
  -6   0   4      793.69      734.84     47.42 o
  -5   0   4        8.14       15.15      3.41 o
  -4   0   4     1252.41     1291.99     63.27 o
  -3   0   4       53.71       64.55      4.39 o
  -2   0   4     2429.65     2520.18     76.11 o
  -1   0   4       37.95       44.08      4.03 o
   0   0   4     1737.88     1777.36     61.69 o
   1   0   4      929.94      892.90     29.30 o
   2   0   4     1963.43     1858.35     63.54 o
   3   0   4       33.89       27.67      1.30 o
   4   0   4     2203.21     2050.27     68.15 o
   5   0   4       36.64       34.87      2.05 o
   6   0   4      501.92      508.39     22.08 o
   7   0   4        7.11        6.23      2.18 o
   8   0   4      491.58      477.53     22.45 o
   9   0   4        5.25        0.67      3.16 o
  10   0   4      155.97      169.66     14.11 o
  -8   1   4        3.77        4.39      6.36 o
  -7   1   4       31.05       42.35      7.43 o
  -6   1   4        1.86        6.09      4.94 o
  -5   1   4      194.21      214.69     12.96 o
  -4   1   4       26.63       44.05      3.62 o
  -3   1   4      914.86      922.00     36.68 o
  -2   1   4     1133.96     1071.79     39.58 o
  -1   1   4     1285.98     1246.25     53.32 o
   0   1   4      414.41      415.45     12.55 o
   1   1   4      427.28      392.51     11.80 o
   2   1   4      615.28      556.54     19.14 o
   3   1   4      744.71      743.77     30.64 o
   4   1   4     1145.98     1098.91     45.39 o
   5   1   4       34.17       36.83      2.98 o
   6   1   4      621.82      648.56     39.41 o
   7   1   4      394.51      419.39     19.51 o
   8   1   4     1096.91     1048.10     83.93 o
   9   1   4       47.91       49.49      5.49 o
  10   1   4      236.10      254.08     23.91 o
  -8   2   4       86.48       91.09     11.12 o
  -7   2   4       55.42       46.52      7.51 o
  -6   2   4       65.85       73.46      6.72 o
  -5   2   4      897.30      869.31     46.81 o
  -4   2   4      543.38      576.02     25.58 o
  -3   2   4      983.46      945.37     30.54 o
  -2   2   4      326.12      351.55     13.13 o
  -1   2   4     2437.97     2310.61     64.65 o
   0   2   4      283.97      297.74      8.98 o
   1   2   4     3692.09     3719.86    100.36 o
   2   2   4      948.29     1078.97     29.98 o
   3   2   4     1727.78     1607.22     54.49 o
   4   2   4      109.89      115.18      5.11 o
   5   2   4     2227.36     2159.20     95.23 o
   6   2   4       45.93       49.38      3.90 o
   7   2   4      899.80     1029.90     40.81 o
   8   2   4       26.58       29.79      3.24 o
   9   2   4      555.88      559.94     47.72 o
  10   2   4      255.50      314.19     64.06 o
  -8   3   4      390.05      385.61     65.23 o
  -7   3   4       61.60       66.36     11.67 o
  -6   3   4      607.08      569.61     31.65 o
  -5   3   4        8.99       12.09      3.58 o
  -4   3   4     2514.93     2435.83     88.79 o
  -3   3   4      362.44      382.50     12.68 o
  -2   3   4     2806.49     2794.95     85.04 o
  -1   3   4      802.40      779.19     23.76 o
   0   3   4      551.49      447.98     11.75 o
   1   3   4      966.63     1029.64     26.36 o
   2   3   4     7965.71     8122.27    239.79 o
   3   3   4     1639.23     1758.73     52.01 o
   4   3   4     4048.31     3622.67    145.32 o
   5   3   4      649.80      670.24     27.31 o
   6   3   4      708.26      738.67     31.04 o
   7   3   4      701.86      728.08     29.18 o
   8   3   4      841.12     1005.15     50.26 o
   9   3   4      280.97      341.76     35.61 o
  10   3   4      292.38      348.77     36.77 o
  -8   4   4       61.10       70.02      9.79 o
  -7   4   4      845.79      877.32     72.30 o
  -6   4   4      174.38      181.23     11.92 o
  -5   4   4     2734.15     2758.66    112.97 o
  -4   4   4      919.87      944.06     34.89 o
  -3   4   4     1007.62      964.42     35.61 o
  -2   4   4      741.41      771.01     22.00 o
  -1   4   4     3017.10     2818.32     84.58 o
   0   4   4     1608.68     1705.08     54.48 o
   1   4   4     3188.24     3260.13     95.96 o
   2   4   4      662.37      730.44     24.48 o
   3   4   4      979.10      860.51     25.80 o
   4   4   4       34.92       38.56      2.96 o
   5   4   4     1989.62     1853.76     95.43 o
   6   4   4       42.91       48.60      3.02 o
   7   4   4      441.08      489.11     31.06 o
   8   4   4      228.90      266.92     35.75 o
  10   4   4      153.92      201.38     22.76 o
  -8   5   4      395.58      540.52     56.33 o
  -7   5   4       30.16       36.57      6.05 o
  -6   5   4      200.22      220.34     22.35 o
  -5   5   4      313.35      309.34     13.97 o
  -4   5   4      948.43      921.84     34.10 o
  -3   5   4      119.87      118.66      5.10 o
  -2   5   4      762.74      700.31     21.36 o
  -1   5   4      512.03      587.30     18.91 o
   0   5   4     1030.73     1093.29     35.01 o
   1   5   4       51.32       53.50      2.12 o
   2   5   4     2900.39     3020.02     99.96 o
   3   5   4       76.42       73.60      3.13 o
   4   5   4      380.07      363.44     18.03 o
   5   5   4        0.26        4.29      1.96 o
   6   5   4      448.60      400.94     34.72 o
   7   5   4        3.68        3.94      3.10 o
   8   5   4      270.48      345.66     52.97 o
   9   5   4       70.63      105.07     14.59 o
  -7   6   4      297.32      242.69     18.98 o
  -6   6   4       20.42       24.10      5.06 o
  -5   6   4      529.19      500.09     21.79 o
  -4   6   4      503.99      508.52     21.92 o
  -3   6   4       52.00       49.01      3.70 o
  -2   6   4       26.63       33.63      2.23 o
  -1   6   4      288.94      311.15     10.40 o
   0   6   4      439.34      489.85     17.20 o
   1   6   4       59.17       65.27      3.18 o
   2   6   4     3184.17     3453.12    109.22 o
   3   6   4      190.45      189.00     12.57 o
   4   6   4      286.27      277.35     17.55 o
   5   6   4        6.66        6.64      3.53 o
   6   6   4      383.25      426.07     34.29 o
   7   6   4       63.71       66.25     10.21 o
   8   6   4      903.25     1048.35    103.61 o
   9   6   4      269.94      385.84     40.28 o
  -7   7   4      107.05      114.74     13.49 o
  -6   7   4        0.26       -0.88      4.47 o
  -5   7   4      573.90      597.85     25.64 o
  -4   7   4      186.57      180.61      9.90 o
  -3   7   4     1266.65     1302.21     53.87 o
  -2   7   4      648.02      673.53     27.99 o
  -1   7   4     1695.52     1678.91     65.66 o
   0   7   4      152.88      166.07      8.49 o
   1   7   4     1779.44     1653.59     71.78 o
   2   7   4       38.41       53.56      5.48 o
   3   7   4     1369.80     1412.58     82.47 o
   4   7   4      425.04      414.50     31.62 o
   5   7   4      383.13      465.30     35.45 o
   6   7   4      163.60      159.39     14.09 o
   7   7   4      674.42      808.70     64.94 o
   8   7   4       56.22       60.41     10.51 o
   9   7   4      558.76      716.51     72.09 o
  -6   8   4      718.62      695.01     57.81 o
  -5   8   4      197.06      189.14     18.78 o
  -4   8   4      848.32      909.10     50.70 o
  -3   8   4       41.03       43.21      3.50 o
  -2   8   4     1288.72     1301.90     53.35 o
  -1   8   4      286.24      290.82     15.98 o
   0   8   4     2043.36     1857.32    107.27 o
   1   8   4     2109.05     1873.74    108.54 o
   2   8   4      538.38      513.57     31.29 o
   3   8   4       67.54       58.22      6.10 o
   4   8   4     1602.37     1730.22    126.10 o
   5   8   4      225.49      237.12     19.76 o
   6   8   4     2215.08     2492.88    180.77 o
   7   8   4      258.94      299.48     29.92 o
   8   8   4      352.49      395.47     41.44 o
  -6   9   4       43.21       40.33      7.30 o
  -5   9   4      294.52      293.65     50.05 o
  -4   9   4       33.60       35.40      6.13 o
  -3   9   4     2051.75     1967.74    141.70 o
  -2   9   4      279.09      250.70     21.88 o
  -1   9   4     1451.54     1270.61     88.09 o
   0   9   4       16.46       16.34      4.14 o
   1   9   4     1096.49      965.95     57.29 o
   2   9   4       11.16       15.39      4.10 o
   3   9   4     1543.11     1523.95    111.27 o
   4   9   4       12.80        5.68      4.46 o
   5   9   4      785.32      849.80     63.41 o
   6   9   4       14.78       24.58      6.19 o
   7   9   4      575.37      686.94     52.68 o
   8   9   4       79.77      135.60     26.41 o
  -5  10   4       14.63       20.02      5.42 o
  -4  10   4      249.27      212.92     40.28 o
  -3  10   4      250.28      198.00     35.75 o
  -2  10   4     1110.17      879.64     73.74 o
  -1  10   4        0.35        1.17      3.87 o
   0  10   4      567.06      495.43     30.85 o
   1  10   4       49.48       46.35      5.95 o
   2  10   4      247.42      225.55     25.10 o
   3  10   4      311.22      313.08     25.44 o
   4  10   4     1321.38     1364.21    100.18 o
   5  10   4       31.02       25.62      6.45 o
   6  10   4      324.98      346.91     28.16 o
   7  10   4       32.61       50.74      8.37 o
  -4  11   4       32.51       41.43      7.85 o
  -3  11   4      332.51      267.50     21.94 o
  -2  11   4      367.34      349.52     43.63 o
  -1  11   4       19.53       16.65      4.99 o
   0  11   4      273.65      252.08     17.47 o
   1  11   4      106.51       80.90      9.71 o
   2  11   4      183.69      171.16     16.05 o
   3  11   4       29.96       27.53      6.45 o
   4  11   4      945.48      997.79     74.42 o
   5  11   4        1.16       -3.50      8.32 o
   6  11   4       90.84      118.52     13.10 o
  -2  12   4        2.42        0.24      5.94 o
  -1  12   4      338.83      291.47     20.06 o
   0  12   4       33.29       33.06      6.98 o
   1  12   4      338.89      289.81     24.40 o
   2  12   4      105.16      100.84     11.77 o
   3  12   4      107.01      109.63     12.47 o
   4  12   4       65.79       58.53      9.12 o
   5  12   4      154.91      181.83     22.47 o
   0  13   4      494.38      403.39     32.66 o
   1  13   4        7.87        2.33      6.42 o
   2  13   4      308.12      290.11     31.81 o
  -1 -10   5      314.19      308.49     40.86 o
   0 -10   5       54.96       49.91     16.34 o
   1 -10   5      241.52      242.24     35.31 o
   2 -10   5        3.13       -4.96     12.26 o
   3 -10   5      118.55      172.20     19.55 o
  -3  -9   5       14.74       12.26     11.97 o
  -2  -9   5      280.51      243.41     33.27 o
  -1  -9   5        2.27        1.75     10.80 o
   0  -9   5      384.99      357.23     45.82 o
   1  -9   5        3.12        2.14      5.22 o
   2  -9   5      379.64      414.19     29.48 o
   3  -9   5        4.89       -0.12      4.14 o
   4  -9   5      475.85      489.85     25.63 o
   5  -9   5        0.45        0.72      4.76 o
  -5  -8   5      182.83      248.66     27.14 o
  -4  -8   5        5.76        1.46      6.13 o
  -2  -8   5       11.23        7.30     10.51 o
  -1  -8   5      200.73      234.37     46.11 o
   0  -8   5       97.26      108.95     13.72 o
   1  -8   5      428.33      464.16     48.01 o
   2  -8   5        7.05        5.47      2.74 o
   3  -8   5      422.84      441.13     23.02 o
   4  -8   5      146.94      144.06     12.48 o
   5  -8   5      160.18      185.69     11.97 o
   6  -8   5       67.04       73.61      7.41 o
  -5  -7   5       11.74       15.54      7.88 o
  -4  -7   5       28.82       54.58      9.05 o
  -3  -7   5       57.14       53.99      8.46 o
  -2  -7   5      201.40      222.55     39.55 o
  -1  -7   5       32.57       35.40      5.98 o
   0  -7   5      138.05      148.83     26.41 o
   1  -7   5       64.86       83.48      4.97 o
   2  -7   5       70.15       64.06      4.37 o
   3  -7   5      138.10      138.47      6.94 o
   4  -7   5      126.74      129.19      6.75 o
   5  -7   5      213.37      229.47     13.49 o
   6  -7   5       58.73       60.09      6.40 o
   7  -7   5      202.12      226.84     13.94 o
  -6  -6   5       13.72        9.82      8.76 o
  -5  -6   5       70.54       78.79     20.14 o
  -4  -6   5      259.68      288.77     20.28 o
  -3  -6   5        7.32       11.39      3.42 o
  -2  -6   5      198.18      227.22     26.27 o
  -1  -6   5       68.40       81.46     13.08 o
   0  -6   5      286.75      317.07     14.79 o
   1  -6   5      213.84      224.39      9.92 o
   2  -6   5      763.67      806.29     32.22 o
   3  -6   5       66.23       64.41      5.22 o
   4  -6   5      335.16      334.05     14.93 o
   5  -6   5      190.79      192.47     19.59 o
   6  -6   5       48.65       59.43      6.08 o
   7  -6   5       63.86       75.35      6.90 o
   8  -6   5      325.54      330.38     32.40 o
  -6  -5   5        0.47       -0.68      3.58 o
  -5  -5   5      499.70      264.13     29.19 o
  -4  -5   5      139.09      153.69     16.20 o
  -3  -5   5      354.37      421.96     23.88 o
  -2  -5   5       61.78       71.90      6.50 o
  -1  -5   5      142.71      154.75      9.12 o
   0  -5   5      540.61      548.82     22.01 o
   1  -5   5     1210.97     1253.27     49.30 o
   2  -5   5       96.56       97.68      6.49 o
   3  -5   5     2072.41     2021.09     83.90 o
   4  -5   5      179.77      181.87      9.09 o
   5  -5   5      296.51      285.83     12.78 o
   6  -5   5      675.13      690.60     29.20 o
   7  -5   5      422.07      468.03     38.82 o
   8  -5   5       40.95       54.14      5.74 o
  -7  -4   5       21.87       17.72      4.51 o
  -6  -4   5      212.26      184.00     21.45 o
  -5  -4   5      103.47       78.52     17.22 o
  -4  -4   5     1219.44     1278.87    167.67 o
  -3  -4   5       44.44       45.69      7.25 o
  -2  -4   5     1177.08     1234.71     65.74 o
  -1  -4   5       23.30       20.23      1.96 o
   0  -4   5     1355.25     1417.13     51.15 o
   1  -4   5      745.68      753.76     31.74 o
   2  -4   5      982.62      963.62     40.15 o
   3  -4   5      398.13      405.60     17.46 o
   4  -4   5      718.92      658.93     27.79 o
   5  -4   5        4.82        4.54      1.75 o
   6  -4   5      545.75      550.36     23.29 o
   7  -4   5      187.72      188.62     11.44 o
   8  -4   5      374.93      438.42     24.22 o
   9  -4   5       90.77      105.32     10.64 o
  -7  -3   5      464.11      383.41     26.96 o
  -6  -3   5       18.07       17.41      4.02 o
  -5  -3   5      179.64      169.11     18.97 o
  -4  -3   5       34.63       27.99      4.12 o
  -3  -3   5      699.17      751.76     41.32 o
  -2  -3   5       15.54       13.06      1.83 o
  -1  -3   5     1321.14     1352.99     48.28 o
   0  -3   5      505.80      561.73     20.85 o
   1  -3   5     1187.49     1165.70     44.36 o
   2  -3   5      216.70      200.41      9.02 o
   3  -3   5     1566.66     1501.27     62.06 o
   4  -3   5       88.74       96.77      4.94 o
   5  -3   5     1428.16     1407.93     58.18 o
   6  -3   5       79.84       86.04      4.60 o
   7  -3   5      666.60      700.49     29.25 o
   8  -3   5      137.19      112.66     14.59 o
   9  -3   5       70.76       67.25      8.31 o
  -7  -2   5       25.15       20.28      4.85 o
  -6  -2   5      567.14      471.21     31.86 o
  -5  -2   5        0.22        1.60      2.95 o
  -4  -2   5      228.28      184.49     13.42 o
  -3  -2   5      128.61      123.29     10.57 o
  -2  -2   5      567.64      616.76     21.08 o
  -1  -2   5      226.48      220.87      8.19 o
   0  -2   5     2949.79     3098.62    117.72 o
   1  -2   5      522.97      506.12     21.39 o
   2  -2   5      341.49      354.13     12.84 o
   3  -2   5     1816.39     1942.11     84.45 o
   4  -2   5      219.34      214.37      9.39 o
   5  -2   5     1398.51     1406.79     57.74 o
   6  -2   5      194.35      197.87      8.72 o
   7  -2   5      199.93      201.07      7.43 o
   8  -2   5        6.41        3.72      2.48 o
   9  -2   5      152.45      138.02     11.83 o
  -8  -1   5      146.34      137.63     13.75 o
  -7  -1   5       52.77       51.33      7.90 o
  -6  -1   5      240.15      227.56     30.25 o
  -5  -1   5        6.31        4.68      3.11 o
  -4  -1   5      983.41      860.46     42.19 o
  -3  -1   5      322.10      355.35     29.14 o
  -2  -1   5     1677.90     1824.92     61.02 o
  -1  -1   5        1.00        4.34      1.17 o
   0  -1   5      625.78      611.81     21.37 o
   1  -1   5       92.06      109.49      4.75 o
   2  -1   5     1063.82     1029.27     36.26 o
   3  -1   5      198.46      201.04      9.07 o
   4  -1   5     2755.39     2641.24     90.58 o
   5  -1   5        4.44        3.67      0.73 o
   6  -1   5     1542.66     1532.02     55.36 o
   7  -1   5      328.80      329.29     19.64 o
   8  -1   5      405.96      457.92     39.98 o
   9  -1   5      117.38       97.81      9.55 o
  10  -1   5      466.50      440.16     32.40 o
  -8   0   5        1.37        3.59      6.98 o
  -7   0   5       97.56       90.66     10.31 o
  -6   0   5        7.65        6.74      5.40 o
  -5   0   5      426.92      424.48     28.71 o
  -4   0   5      180.80      155.80      9.52 o
  -3   0   5     1256.62     1087.90     53.13 o
  -2   0   5       37.22       47.04      3.54 o
  -1   0   5     3048.27     3202.04    119.94 o
   0   0   5       71.03       63.05      3.09 o
   1   0   5     5289.42     5317.20    164.44 o
   2   0   5     1640.35     1691.48     61.48 o
   3   0   5     3715.78     3448.12    110.18 o
   4   0   5      730.80      676.26     21.92 o
   5   0   5     3115.65     2764.44    101.84 o
   6   0   5      638.72      646.79     26.09 o
   7   0   5     1292.16     1303.81     62.97 o
   8   0   5      160.84      152.21     11.35 o
   9   0   5      461.60      461.76     36.19 o
  10   0   5        2.33        6.78      5.53 o
  -8   1   5      406.10      434.86     31.28 o
  -7   1   5        5.15       10.72      5.86 o
  -6   1   5     1042.15     1056.65     67.45 o
  -5   1   5       11.25       12.57      4.85 o
  -4   1   5     1394.57     1466.69     62.95 o
  -3   1   5      540.10      530.99     23.55 o
  -2   1   5     4622.56     4588.35    174.01 o
  -1   1   5      372.74      372.20     12.17 o
   0   1   5     6222.60     6281.06    185.47 o
   1   1   5      356.29      422.05     12.87 o
   2   1   5     2049.93     1946.73     58.02 o
   3   1   5     1712.53     1762.98     59.71 o
   4   1   5     1819.75     1790.96     74.32 o
   5   1   5      545.38      522.89     27.77 o
   6   1   5     3122.27     3157.18    166.20 o
   7   1   5      380.79      355.93     20.88 o
   8   1   5     1743.51     1699.78     90.06 o
   9   1   5       10.83        2.33      5.55 o
  10   1   5      344.00      260.04     25.68 o
  -8   2   5        7.32       12.28      7.56 o
  -7   2   5      475.57      488.76     56.33 o
  -6   2   5       73.90       63.07      8.25 o
  -5   2   5      995.57      954.20     51.26 o
  -4   2   5       33.92       33.35      3.42 o
  -3   2   5     1613.92     1697.02     73.11 o
  -2   2   5       20.04       21.50      3.23 o
  -1   2   5     4246.92     4224.77    118.03 o
   0   2   5        3.35        4.78      0.63 o
   1   2   5     4607.71     4596.52    133.11 o
   2   2   5        7.46        7.67      0.77 o
   3   2   5     4139.17     4121.63    114.26 o
   4   2   5       42.33       48.78      2.30 o
   5   2   5     2897.07     2940.21    128.87 o
   6   2   5       41.52       40.17      3.07 o
   7   2   5      325.84      310.44     15.98 o
   8   2   5      361.32      326.58     17.62 o
   9   2   5       77.22       80.54      6.99 o
  -8   3   5       98.66      161.69     22.18 o
  -7   3   5       45.52       40.36     12.55 o
  -6   3   5      223.18      227.88     14.68 o
  -5   3   5      420.37      414.78     19.97 o
  -4   3   5     2516.09     2561.66     93.33 o
  -3   3   5       44.23       51.96      2.94 o
  -2   3   5     1066.20     1095.56     33.57 o
  -1   3   5      101.49       71.13      2.50 o
   0   3   5       58.26       74.35      2.47 o
   1   3   5      800.92      822.81     22.41 o
   2   3   5      674.84      764.20     22.90 o
   3   3   5      765.42      734.41     20.43 o
   4   3   5      181.17      165.78      6.16 o
   5   3   5     1358.85     1348.26     54.12 o
   6   3   5        4.54        3.72      2.01 o
   7   3   5      659.16      665.51     28.15 o
   8   3   5        8.40        7.61      2.86 o
   9   3   5      185.94      190.37     43.78 o
  10   3   5        0.25       -0.89      5.98 o
  -7   4   5       31.95       38.24      7.83 o
  -6   4   5      287.12      275.44     17.05 o
  -5   4   5      110.41      113.40      6.47 o
  -4   4   5       31.11       27.63      2.42 o
  -3   4   5      177.39      188.13      7.57 o
  -2   4   5      525.90      469.64     13.61 o
  -1   4   5        7.02        6.82      0.91 o
   0   4   5     1496.95     1552.12     47.12 o
   1   4   5      210.40      218.72      5.93 o
   2   4   5     1778.13     1738.50     52.13 o
   3   4   5       67.98       71.24      2.64 o
   4   4   5     1353.65     1242.05     41.75 o
   5   4   5       86.39       87.73      4.58 o
   6   4   5     1565.49     1658.19     68.30 o
   7   4   5      499.07      564.14     78.66 o
   8   4   5      994.17     1141.45    112.07 o
   9   4   5      301.15      393.76     47.72 o
  10   4   5      323.70      436.03     44.95 o
  -7   5   5      248.83      242.90     19.40 o
  -6   5   5       55.42       57.91      6.69 o
  -5   5   5       83.11       96.48      7.16 o
  -4   5   5      130.45      130.57      5.82 o
  -3   5   5      541.51      553.24     20.67 o
  -2   5   5      640.77      604.53     18.69 o
  -1   5   5     3161.32     3174.89     96.27 o
   0   5   5      301.50      313.58      9.95 o
   1   5   5     3989.04     4130.66    124.32 o
   2   5   5     1390.10     1496.66     49.99 o
   3   5   5     3044.74     2855.40     94.99 o
   4   5   5     2430.71     2256.99    154.26 o
   5   5   5     1825.13     1572.51    108.14 o
   6   5   5      312.08      294.94     23.77 o
   7   5   5      979.22     1242.12    161.11 o
   8   5   5      149.17      178.03     20.43 o
   9   5   5      893.14     1175.95    186.93 o
  -7   6   5       17.11       21.48      6.11 o
  -6   6   5      498.22      506.87     46.41 o
  -5   6   5      206.42      209.23     17.86 o
  -4   6   5     1018.10     1009.52     42.10 o
  -3   6   5      231.86      225.59     10.11 o
  -2   6   5     1677.38     1752.36     57.54 o
  -1   6   5      298.03      303.77      9.77 o
   0   6   5     2906.50     3075.62     92.59 o
   1   6   5      544.90      570.96     19.12 o
   2   6   5     3147.93     2967.83    130.41 o
   3   6   5      118.58      124.49      6.60 o
   4   6   5     1308.86     1240.47     72.62 o
   5   6   5      315.42      312.22     21.93 o
   6   6   5      797.89      975.98    118.79 o
   7   6   5      265.35      287.09     42.76 o
   8   6   5      781.41      887.54     88.14 o
   9   6   5       26.15       37.39      7.11 o
  -6   7   5        1.67        1.95      4.82 o
  -5   7   5      718.26      709.10     42.34 o
  -4   7   5        5.14        0.92      2.39 o
  -3   7   5     1074.39     1061.35     50.99 o
  -2   7   5       34.60       33.05      2.66 o
  -1   7   5     1430.40     1419.68     55.38 o
   0   7   5       56.78       67.72      4.68 o
   1   7   5     1486.77     1451.18     63.63 o
   2   7   5     1026.17      965.28     43.13 o
   3   7   5      478.69      514.18     31.40 o
   4   7   5        3.12        6.22      3.29 o
   5   7   5      308.96      354.24     27.63 o
   6   7   5      126.59      124.86     18.53 o
   7   7   5      215.43      255.57     28.60 o
   8   7   5        8.01       10.28      5.61 o
   9   7   5        7.58        0.88      6.71 o
  -6   8   5      237.04      209.74     21.44 o
  -5   8   5        4.06        7.42      4.68 o
  -4   8   5      229.87      210.48     14.85 o
  -3   8   5       79.31       84.19      5.48 o
  -2   8   5       56.85       56.41      4.85 o
  -1   8   5        2.41        3.10      2.18 o
   0   8   5       26.63       26.28      2.99 o
   1   8   5       54.29       57.78      4.36 o
   2   8   5       20.52       24.25      4.35 o
   3   8   5      836.06      849.33     50.81 o
   4   8   5        1.41        1.72      4.26 o
   5   8   5      526.33      491.71     37.61 o
   6   8   5        3.38        4.29      4.95 o
   7   8   5      369.69      445.11     58.08 o
   8   8   5        9.16       10.47      5.56 o
  -5   9   5      131.83      129.65     18.10 o
  -4   9   5      401.20      409.22     25.99 o
  -3   9   5      349.50      314.57     27.60 o
  -2   9   5       35.89       58.63     12.11 o
  -1   9   5       37.82       35.24      8.65 o
   0   9   5      764.09      714.66     32.59 o
   1   9   5      174.25      166.77     12.36 o
   2   9   5     1715.28     1625.31     94.94 o
   3   9   5      134.02      138.49     12.97 o
   4   9   5      788.88      817.81     61.04 o
   5   9   5      376.10      415.99     32.74 o
   6   9   5      550.39      620.28     47.04 o
   7   9   5       45.05       61.94      9.78 o
   8   9   5      875.75     1240.81    121.27 o
  -4  10   5        7.64        4.24      5.96 o
  -3  10   5      424.56      415.43     48.45 o
  -2  10   5      198.96      194.02     17.95 o
  -1  10   5      663.50      592.64     36.32 o
   0  10   5      219.43      193.89     14.07 o
   1  10   5     1929.05     1738.05    101.38 o
   2  10   5       75.23       67.27      8.52 o
   3  10   5     1849.39     1858.18    135.62 o
   4  10   5      292.21      294.44     24.17 o
   5  10   5      912.95     1022.15     76.00 o
   6  10   5      258.03      287.32     23.88 o
   7  10   5      548.42      735.48     74.42 o
  -3  11   5       10.69        6.65      9.34 o
  -2  11   5     1155.05     1040.58    156.73 o
  -1  11   5        6.97        3.80      4.82 o
   0  11   5      940.68      842.36     50.75 o
   1  11   5      161.61      134.74     13.28 o
   2  11   5      545.98      496.20     38.51 o
   3  11   5       25.59       25.11      6.69 o
   4  11   5      756.01      838.80     63.00 o
   5  11   5       63.12       64.22      9.59 o
   6  11   5      318.30      363.65     38.82 o
  -2  12   5        0.51        0.97      6.14 o
  -1  12   5      378.34      314.45     21.37 o
   0  12   5       20.65       19.41      5.82 o
   1  12   5      193.37      171.08     16.23 o
   2  12   5        6.12       -3.67      5.66 o
   3  12   5      376.66      362.36     29.58 o
   4  12   5        0.19       -1.02      6.01 o
   5  12   5      284.39      306.74     33.56 o
   1  13   5      165.97      139.51     17.51 o
   2  13   5        1.27        0.88      6.42 o
  -2  -9   6      135.69      112.66     21.60 o
  -1  -9   6       72.40       72.67     17.80 o
   0  -9   6       13.79       11.38     12.26 o
   1  -9   6      129.03      144.56     13.48 o
   2  -9   6       70.63       78.68      9.68 o
   3  -9   6      398.89      448.56     23.31 o
   4  -9   6      155.01      157.29     12.84 o
  -2  -8   6       79.97       71.80     16.64 o
  -1  -8   6       12.79       17.33      5.78 o
   0  -8   6      336.98      394.46     52.53 o
   1  -8   6      108.44      118.86     12.84 o
   2  -8   6      436.74      470.36     24.23 o
   3  -8   6       91.31      103.78      8.29 o
   4  -8   6      108.86      128.40      9.43 o
   5  -8   6       50.26       49.64      6.33 o
   6  -8   6      298.43      333.33     26.66 o
  -3  -7   6       51.34       57.79     15.47 o
  -2  -7   6       41.55       49.91      8.46 o
  -1  -7   6      975.20     1040.72    135.13 o
   0  -7   6       23.98       23.53      5.66 o
   1  -7   6      527.52      545.93     27.22 o
   2  -7   6       66.76       69.31      4.79 o
   3  -7   6      362.08      397.28     20.88 o
   4  -7   6       25.65       28.12      4.65 o
   5  -7   6      384.95      432.60     28.91 o
   6  -7   6       13.61       16.26      4.75 o
   7  -7   6      271.99      303.04     30.21 o
  -5  -6   6        2.41        8.55      4.73 o
  -4  -6   6      363.59      409.48     55.89 o
  -3  -6   6        3.62       -1.30      4.81 o
  -2  -6   6      286.84      325.13     28.89 o
  -1  -6   6      201.70      199.87     15.55 o
   0  -6   6     1616.26     1691.51    108.49 o
   1  -6   6        1.86        3.06      2.29 o
   2  -6   6      715.81      714.91     33.74 o
   3  -6   6        2.17        7.40      2.42 o
   4  -6   6      126.05      126.11     13.52 o
   5  -6   6        2.67        4.63      4.34 o
   6  -6   6      359.48      399.51     40.85 o
   7  -6   6       53.52       56.54      8.10 o
  -6  -5   6        6.87        2.04      3.92 o
  -5  -5   6       71.06       80.29     13.90 o
  -4  -5   6       19.12       11.93      3.45 o
  -3  -5   6      625.17      663.54     43.58 o
  -2  -5   6       41.02       39.28      4.46 o
  -1  -5   6      159.35      178.91     17.51 o
   0  -5   6      839.78      916.42     38.58 o
   1  -5   6        2.66        2.07      2.11 o
   2  -5   6       82.84       91.38      5.08 o
   3  -5   6      263.43      254.65     11.68 o
   4  -5   6       18.15       22.71      3.08 o
   5  -5   6       34.89       31.22      3.11 o
   6  -5   6      575.57      610.87     33.06 o
   7  -5   6      109.79      122.84     10.22 o
   8  -5   6        3.61        9.62      4.12 o
  -6  -4   6       24.71       30.16      4.96 o
  -5  -4   6       48.61       44.91      5.01 o
  -4  -4   6        7.69       10.39      3.20 o
  -3  -4   6      766.77      705.49     46.51 o
  -2  -4   6       10.54        7.14      2.78 o
  -1  -4   6      279.02      284.15     14.56 o
   0  -4   6        5.52        6.32      2.15 o
   1  -4   6       18.07       19.79      2.42 o
   2  -4   6      180.74      185.79      8.78 o
   3  -4   6      336.63      317.23     13.97 o
   4  -4   6        0.42        2.16      1.73 o
   5  -4   6      356.80      353.20     15.42 o
   6  -4   6        4.66        4.26      2.13 o
   7  -4   6      456.57      491.70     48.45 o
   8  -4   6       33.44       48.32      8.17 o
  -7  -3   6       61.17       70.41      8.89 o
  -6  -3   6      425.70      352.03     25.13 o
  -5  -3   6      144.00      111.00     10.50 o
  -4  -3   6      273.44      250.86     32.25 o
  -3  -3   6      180.41      139.49     15.47 o
  -2  -3   6      167.41      181.83     11.61 o
  -1  -3   6     3381.70     3662.24    123.50 o
   0  -3   6     1362.88     1419.36     59.02 o
   1  -3   6       32.10       36.24      2.90 o
   2  -3   6     1784.69     1679.51     69.58 o
   3  -3   6       15.45       17.09      1.80 o
   4  -3   6     1587.25     1527.24     63.33 o
   5  -3   6     1147.16     1126.44     46.77 o
   6  -3   6      413.67      425.85     18.27 o
   7  -3   6       16.33       19.26      2.61 o
   8  -3   6      407.65      415.72     22.50 o
   9  -3   6        4.11        7.59      8.17 o
  -7  -2   6      315.93      307.94     37.65 o
  -6  -2   6       35.14       39.86      5.32 o
  -5  -2   6     1329.46     1093.97     69.92 o
  -4  -2   6      320.70      266.60     18.95 o
  -3  -2   6     1116.39      991.50     80.26 o
  -2  -2   6      289.11      275.06     16.10 o
  -1  -2   6      410.06      483.27     17.15 o
   0  -2   6       11.81       10.35      1.61 o
   1  -2   6     2798.29     2802.64    115.40 o
   2  -2   6        5.37        5.41      1.61 o
   3  -2   6     1853.34     1723.87     71.02 o
   4  -2   6        4.84        6.51      1.37 o
   5  -2   6      311.01      292.04     12.62 o
   6  -2   6      939.88      905.48     37.58 o
   7  -2   6      855.64      885.35     36.67 o
   8  -2   6      117.88      120.31      8.03 o
   9  -2   6      487.80      483.69     52.97 o
  -7  -1   6        6.75       16.60      6.89 o
  -6  -1   6      165.79      184.99     19.41 o
  -5  -1   6        6.34        5.96      4.85 o
  -4  -1   6      602.44      555.57     36.39 o
  -3  -1   6       30.35       35.70      4.91 o
  -2  -1   6     2355.06     2470.12    104.50 o
  -1  -1   6      182.49      187.32      8.25 o
   0  -1   6      711.66      715.99     25.47 o
   1  -1   6       13.21       17.03      1.47 o
   2  -1   6     1277.15     1319.08     54.06 o
   3  -1   6      114.70      118.28      4.95 o
   4  -1   6     1999.65     1951.40     70.95 o
   5  -1   6       35.36       42.77      2.27 o
   6  -1   6      130.17      126.62      4.84 o
   7  -1   6        0.44        0.76      1.13 o
   8  -1   6      135.23      133.38     15.47 o
   9  -1   6       46.52       47.73      6.98 o
  -7   0   6       86.22      105.03     11.63 o
  -6   0   6      161.01      142.33     18.53 o
  -5   0   6      164.41      196.96     15.41 o
  -4   0   6        0.04        5.15      3.22 o
  -3   0   6      384.82      405.00     19.27 o
  -2   0   6     1719.49     1728.88     82.27 o
  -1   0   6     1186.09     1190.34     41.76 o
   0   0   6      148.58      139.48      5.69 o
   1   0   6      208.31      199.37      6.61 o
   2   0   6      746.93      821.05     38.36 o
   3   0   6      120.65      128.12      5.10 o
   4   0   6      874.47      832.02     30.34 o
   5   0   6      501.66      465.54     24.05 o
   6   0   6        9.16       12.61      2.44 o
   7   0   6      289.76      301.78     26.56 o
   8   0   6      392.59      392.55     34.73 o
   9   0   6       15.55       19.34      5.44 o
  10   0   6      352.13      344.85     48.01 o
  -7   1   6       53.30       45.32     18.10 o
  -6   1   6        7.73        5.19      5.86 o
  -5   1   6      630.82      621.64     41.12 o
  -4   1   6        8.45       14.13      3.09 o
  -3   1   6      720.92      747.07     32.94 o
  -2   1   6      183.47      185.86      6.75 o
  -1   1   6     1416.09     1380.92     44.01 o
   0   1   6        2.23        1.47      0.83 o
   1   1   6      943.04      922.05     27.94 o
   2   1   6        1.64        2.72      0.93 o
   3   1   6     1107.98     1036.32     37.22 o
   4   1   6        3.95        5.64      0.72 o
   5   1   6     3534.19     3464.24    143.28 o
   6   1   6       43.63       53.70      8.76 o
   7   1   6     1104.99     1286.80    139.51 o
   9   1   6      794.13      654.93     55.45 o
  10   1   6       53.22       28.31      8.46 o
  -7   2   6        5.36       10.04      8.17 o
  -6   2   6      233.82      229.11     18.16 o
  -5   2   6       10.65        9.18     11.53 o
  -4   2   6     2807.25     2974.05    127.24 o
  -3   2   6        8.80        8.69      2.45 o
  -2   2   6     2987.33     3037.46     88.03 o
  -1   2   6       31.47       27.04      1.52 o
   0   2   6     1418.06     1385.50     38.52 o
   1   2   6     2021.41     2140.45     64.21 o
   2   2   6     7715.58     7657.96    245.90 o
   3   2   6       52.44       49.50      2.09 o
   4   2   6     3290.88     3119.97     86.82 o
   5   2   6       61.30       67.68      3.03 o
   6   2   6      950.43      996.07     54.20 o
   7   2   6      670.08      709.10     39.20 o
   8   2   6     1003.72     1126.86     92.23 o
   9   2   6       94.66      102.78     10.30 o
  -7   3   6     1026.06     1116.56    113.24 o
  -6   3   6       33.74       34.36      7.10 o
  -5   3   6     2608.65     2753.34    113.38 o
  -4   3   6       41.67       45.57      3.27 o
  -3   3   6     1187.64     1211.31     44.36 o
  -2   3   6      216.71      240.39      8.29 o
  -1   3   6     1973.69     1885.11     52.94 o
   0   3   6      138.18      136.15      4.65 o
   1   3   6     1536.69     1528.28     42.01 o
   2   3   6      250.37      282.93      8.87 o
   3   3   6     2067.75     2024.10     60.23 o
   4   3   6      298.87      287.50      8.26 o
   5   3   6     3444.78     3345.97    114.88 o
   6   3   6       13.47       17.57      2.65 o
   7   3   6     1230.93     1300.16     81.15 o
   8   3   6      254.64      267.63     28.31 o
   9   3   6      638.86     1001.36    109.74 o
  -7   4   6       61.34       68.94     10.36 o
  -6   4   6      543.48      533.22     43.82 o
  -5   4   6      183.87      203.18     10.62 o
  -4   4   6      440.80      498.47     23.73 o
  -3   4   6      136.52      144.99      6.29 o
  -2   4   6     1110.21     1126.43     36.17 o
  -1   4   6      109.10      113.89      3.97 o
   0   4   6     4502.15     4560.19    137.33 o
   1   4   6        5.59        7.74      1.28 o
   2   4   6     2597.91     2652.22     78.64 o
   3   4   6        1.15        3.51      0.74 o
   4   4   6      606.64      577.19     18.03 o
   5   4   6        4.51        6.17      1.29 o
   6   4   6     1085.98      933.99     65.21 o
   7   4   6       98.08       94.64     12.26 o
   8   4   6      258.28      304.54     36.19 o
   9   4   6       39.62       37.08     14.74 o
  -7   5   6      540.24      579.80     96.60 o
  -6   5   6       15.91       18.42      5.71 o
  -5   5   6      400.41      411.08     24.48 o
  -4   5   6      182.21      191.04      9.37 o
  -3   5   6      148.96      161.97      6.89 o
  -2   5   6      119.42      122.63      5.04 o
  -1   5   6      431.85      445.20     14.01 o
   0   5   6     1560.29     1678.01     51.04 o
   1   5   6      239.98      252.13      8.55 o
   2   5   6     1118.20     1177.67     40.37 o
   3   5   6      731.36      684.83     23.61 o
   4   5   6      252.62      241.46     10.31 o
   5   5   6      147.57      125.14      6.69 o
   6   5   6      559.69      428.23     29.12 o
   7   5   6       79.00       90.75      9.61 o
   8   5   6      366.27      456.36     73.69 o
   9   5   6      359.20      432.82     44.65 o
  -6   6   6       27.30       35.57      7.49 o
  -5   6   6      185.81      198.34     13.99 o
  -4   6   6       92.25       94.81      5.75 o
  -3   6   6      801.48      859.45     31.70 o
  -2   6   6        0.77        4.82      3.29 o
  -1   6   6     1263.44     1279.44     39.31 o
   0   6   6       17.39       19.56      1.83 o
   1   6   6     1466.38     1586.03     53.96 o
   2   6   6      131.96      116.94      7.83 o
   3   6   6     1405.45     1382.96     61.87 o
   4   6   6      171.43      169.86      8.70 o
   5   6   6      905.40      879.18     61.70 o
   6   6   6      293.84      279.03     31.52 o
   7   6   6     1413.78     1680.54    246.91 o
   8   6   6      113.72      126.08     15.03 o
   9   6   6      524.43      582.84     58.96 o
  -6   7   6      271.70      321.43     24.37 o
  -5   7   6      219.77      205.04     22.74 o
  -4   7   6      452.47      468.34     20.45 o
  -3   7   6       26.61       28.27      3.27 o
  -2   7   6     2031.23     2089.70    122.66 o
  -1   7   6      274.75      293.99     15.62 o
   0   7   6     2389.85     2513.26     95.40 o
   1   7   6     1757.11     1789.22     78.45 o
   2   7   6      153.07      164.12     10.48 o
   3   7   6      746.73      733.24     33.40 o
   4   7   6     1144.70     1196.76     70.40 o
   5   7   6      318.84      325.78     29.92 o
   6   7   6     1806.24     2068.85    234.36 o
   7   7   6      152.25      159.91     25.54 o
   8   7   6      380.32      439.98     55.31 o
   9   7   6      128.83      183.20     30.79 o
  -5   8   6       99.80      103.51      9.04 o
  -4   8   6      137.06      118.49     21.45 o
  -3   8   6     1089.24     1111.13     69.61 o
  -2   8   6      622.09      626.56     58.32 o
  -1   8   6      651.67      631.99     38.26 o
   0   8   6      151.06      147.57      8.09 o
   1   8   6      541.00      522.54     24.22 o
   2   8   6      236.98      223.32     11.33 o
   3   8   6     1315.86     1341.79     79.14 o
   4   8   6      363.34      389.76     32.78 o
   5   8   6     1151.16     1248.69     91.57 o
   6   8   6      213.55      221.46     18.79 o
   7   8   6      906.00     1051.04     77.49 o
   8   8   6      183.60      260.90     36.77 o
  -5   9   6        8.25        9.34      6.48 o
  -4   9   6      246.65      254.24     20.56 o
  -3   9   6       14.12        9.49      4.39 o
  -2   9   6      567.83      508.79     53.85 o
  -1   9   6      170.35      165.58     12.46 o
   0   9   6      801.69      781.96     35.27 o
   1   9   6        6.86        6.70      2.70 o
   2   9   6      381.08      373.59     23.98 o
   3   9   6       24.01       23.11      4.91 o
   4   9   6      750.73      783.30     58.55 o
   5   9   6        3.25       12.54      5.29 o
   6   9   6      203.38      223.73     19.55 o
   7   9   6        2.91        5.35      5.66 o
   8   9   6       98.95      129.58     17.51 o
  -4  10   6        1.02        4.34      7.59 o
  -3  10   6       94.28       74.71      9.34 o
  -2  10   6       82.25       97.40     10.69 o
  -1  10   6        4.36        7.79      4.58 o
   0  10   6      325.98      313.59     21.04 o
   1  10   6      333.20      305.33     20.43 o
   2  10   6      211.60      204.93     15.00 o
   3  10   6      121.38      124.36     12.70 o
   4  10   6      430.25      474.95     37.02 o
   5  10   6       21.63       27.23      6.75 o
   6  10   6       42.71       52.33      8.80 o
   7  10   6       22.59       36.48      9.63 o
  -3  11   6      148.30      195.69     34.73 o
  -2  11   6        7.60        5.77      5.89 o
  -1  11   6      177.49      171.26     15.99 o
   0  11   6       15.07       12.96      5.04 o
   1  11   6      675.86      573.25     35.85 o
   2  11   6       65.29       61.16      9.92 o
   3  11   6      313.86      309.99     25.38 o
   4  11   6      175.03      185.22     17.46 o
   5  11   6      115.70      115.58     12.76 o
   6  11   6      170.31      206.34     24.81 o
  -1  12   6       29.94       30.93      7.38 o
   0  12   6      659.00      544.73     34.43 o
   1  12   6       20.95       14.78      6.26 o
   2  12   6      766.88      710.40     72.38 o
   3  12   6      660.01      637.55     60.12 o
   4  12   6      247.70      265.01     29.48 o
   1  -9   7      141.87      175.70     18.97 o
   2  -9   7        0.73       -3.50      7.00 o
  -1  -8   7      102.18       94.45     10.42 o
   0  -8   7      117.15      137.15     20.72 o
   1  -8   7       10.34       22.56      6.53 o
   2  -8   7      119.30      138.76     13.30 o
   3  -8   7       67.34       73.57      6.93 o
   4  -8   7      144.53      135.00     11.52 o
   5  -8   7      194.17      219.18     22.47 o
  -2  -7   7       79.59       96.90     12.55 o
  -1  -7   7       64.85       64.56      8.31 o
   0  -7   7      253.35      287.86     21.49 o
   1  -7   7      252.73      274.05     31.08 o
   2  -7   7      563.74      586.95     29.61 o
   3  -7   7      225.08      227.52     13.21 o
   4  -7   7      464.21      506.52     45.85 o
   5  -7   7        0.02        4.83      4.16 o
   6  -7   7      280.82      371.54     48.16 o
  -4  -6   7       23.92       18.97      7.59 o
  -3  -6   7      391.66      401.89     35.61 o
  -2  -6   7       14.11        6.81      5.17 o
  -1  -6   7      361.29      407.90     28.81 o
   0  -6   7        6.38        7.17      5.10 o
   1  -6   7      822.93      868.46     46.69 o
   2  -6   7       15.84       17.34      3.20 o
   3  -6   7      945.63      903.79     38.45 o
   4  -6   7       14.43       12.31      4.87 o
   5  -6   7      202.80      212.97     23.92 o
   6  -6   7       11.94       12.01      4.37 o
  -5  -5   7       32.31       37.56      6.15 o
  -4  -5   7       87.41       84.35     12.26 o
  -3  -5   7        2.56        2.04      5.84 o
  -2  -5   7      658.42      652.80     52.97 o
  -1  -5   7       59.75       69.17     10.21 o
   0  -5   7     1208.12     1292.01     84.61 o
   1  -5   7       58.36       56.94      6.61 o
   2  -5   7      297.17      303.35     16.83 o
   3  -5   7      341.67      323.95     14.62 o
   4  -5   7      410.57      382.17     16.95 o
   5  -5   7       27.18       32.98      7.59 o
   6  -5   7      869.02      881.97     47.22 o
   7  -5   7        6.72        6.70      3.93 o
  -5  -4   7       92.37       87.31      9.35 o
  -4  -4   7        7.30       12.42      4.03 o
  -3  -4   7      406.12      470.87     56.77 o
  -2  -4   7       39.74       31.34      6.10 o
  -1  -4   7     1699.20     1751.14    141.84 o
   0  -4   7      303.32      308.11     15.12 o
   1  -4   7      622.81      622.79     26.72 o
   2  -4   7      249.66      232.04     10.86 o
   3  -4   7       99.61       95.19      5.33 o
   4  -4   7       68.47       67.87      4.30 o
   5  -4   7      601.47      582.90     24.89 o
   6  -4   7       90.24       89.87      7.00 o
   7  -4   7      624.69      640.34     34.49 o
   8  -4   7      119.28      122.73     10.22 o
  -6  -3   7      301.74      385.76     56.62 o
  -5  -3   7       59.30       47.03      8.13 o
  -4  -3   7      150.92      134.20     12.99 o
  -3  -3   7       14.22       16.38      4.00 o
  -2  -3   7      172.10      197.05     18.86 o
  -1  -3   7       79.87       80.71      8.76 o
   0  -3   7      699.25      760.98     29.69 o
   1  -3   7      420.38      419.99     18.25 o
   2  -3   7      503.51      497.14     21.22 o
   3  -3   7      232.99      245.81     11.18 o
   4  -3   7      377.06      359.51     15.69 o
   5  -3   7      457.29      466.51     19.93 o
   6  -3   7      309.14      293.77     12.93 o
   7  -3   7      218.97      231.20     13.31 o
   8  -3   7       32.91       34.11      4.38 o
   9  -3   7       42.18       32.98     10.21 o
  -6  -2   7      213.32      168.28     25.54 o
  -5  -2   7       49.69       54.44      7.88 o
  -4  -2   7      359.64      365.07     41.61 o
  -3  -2   7      251.81      250.39     18.16 o
  -2  -2   7       69.28       64.24      5.92 o
  -1  -2   7      127.80      148.32      7.14 o
   0  -2   7      130.12      146.89      6.77 o
   1  -2   7        0.68        2.87      1.78 o
   2  -2   7     1211.45     1141.57     47.37 o
   3  -2   7        4.19        4.27      1.74 o
   4  -2   7     1310.86     1242.22     51.58 o
   5  -2   7       17.56       20.23      2.16 o
   6  -2   7      797.68      780.92     32.59 o
   7  -2   7      176.30      172.87      7.84 o
   8  -2   7      412.96      486.53     42.61 o
   9  -2   7       19.25       27.14      9.05 o
  -6  -1   7       27.46       30.87      6.91 o
  -5  -1   7      232.71      245.72     19.99 o
  -4  -1   7      121.12      120.26     10.89 o
  -3  -1   7      235.75      216.69     16.62 o
  -2  -1   7      809.50      798.89     60.24 o
  -1  -1   7      904.78      915.35     33.07 o
   0  -1   7      131.05      143.37      6.62 o
   1  -1   7     2045.51     2038.44     77.60 o
   2  -1   7       74.74       85.73      4.65 o
   3  -1   7     1524.13     1443.30     59.77 o
   4  -1   7      749.38      718.58     30.08 o
   5  -1   7      702.65      693.18     28.93 o
   6  -1   7      476.89      454.84     19.09 o
   7  -1   7      229.58      242.90     10.39 o
   8  -1   7       43.83       36.94      4.09 o
   9  -1   7      396.36      439.54     39.69 o
  -6   0   7      488.80      519.17     49.03 o
  -5   0   7       14.36       18.93      5.77 o
  -4   0   7      160.16      182.78     14.38 o
  -3   0   7      489.21      533.28     27.47 o
  -2   0   7      372.41      367.53     20.22 o
  -1   0   7      461.39      499.43     18.47 o
   0   0   7     2467.17     2490.23     78.12 o
   1   0   7       15.87       20.02      2.18 o
   2   0   7     2487.75     2523.31     85.86 o
   3   0   7     1397.67     1367.18     56.53 o
   4   0   7      405.16      364.01     15.42 o
   5   0   7     2805.75     2601.24    106.99 o
   6   0   7      964.60      934.61     38.64 o
   7   0   7       16.92       16.72      2.04 o
   8   0   7     1328.50     1400.91    114.41 o
   9   0   7       94.11       97.48     13.72 o
  -6   1   7       14.04       12.76      7.44 o
  -5   1   7      565.54      618.55     41.30 o
  -4   1   7      255.36      303.71     21.56 o
  -3   1   7     1333.48     1480.73     64.56 o
  -2   1   7      177.03      195.41      9.87 o
  -1   1   7     1836.97     1918.69     55.27 o
   0   1   7        9.78        6.96      1.46 o
   1   1   7     1868.77     1890.56     67.02 o
   2   1   7      138.36      147.72      6.10 o
   3   1   7     1762.24     1758.45     63.41 o
   4   1   7        3.31        5.34      3.23 o
   5   1   7      563.75      540.87     24.10 o
   6   1   7      124.35      140.17      6.53 o
   7   1   7      219.64      255.08     30.06 o
  -6   2   7       26.99       39.08      7.63 o
  -5   2   7      175.99      169.44     14.24 o
  -4   2   7     1795.27     1998.43    105.25 o
  -3   2   7      648.86      679.61     25.41 o
  -2   2   7     1600.30     1748.04     64.04 o
  -1   2   7      128.02      127.45      4.43 o
   0   2   7       34.92       42.84      1.88 o
   1   2   7       39.43       41.67      2.42 o
   2   2   7      471.29      489.11     18.42 o
   3   2   7      277.35      276.36     10.66 o
   4   2   7     1178.87     1106.59     40.08 o
   5   2   7      462.26      452.71     16.71 o
   6   2   7       29.08       29.21      2.23 o
   7   2   7      301.91      309.52     31.23 o
   8   2   7        0.96        1.21      8.17 o
   9   2   7      150.10      153.75     21.31 o
  -6   3   7       91.60      106.82     11.14 o
  -5   3   7      272.04      318.77     24.96 o
  -4   3   7      152.23      152.13      7.97 o
  -3   3   7      125.57      146.77      6.54 o
  -2   3   7      586.32      595.05     22.25 o
  -1   3   7        4.85        5.03      1.64 o
   0   3   7      191.31      186.74      5.76 o
   1   3   7      125.14      124.04      5.65 o
   2   3   7     1431.98     1423.30     47.76 o
   3   3   7        8.70       10.17      1.41 o
   4   3   7     4019.14     3897.37    130.17 o
   5   3   7        2.33        3.66      1.10 o
   6   3   7     1425.78     1484.10    110.75 o
   7   3   7      255.15      268.05     19.04 o
   8   3   7      546.78      805.82     88.72 o
  -6   4   7       13.27       11.41     11.24 o
  -5   4   7      304.69      341.96     23.59 o
  -4   4   7        1.57        4.04      2.79 o
  -3   4   7      882.89      954.07     40.11 o
  -2   4   7      390.09      396.13     15.08 o
  -1   4   7     2246.53     2346.42     78.15 o
   0   4   7      637.01      604.13     23.65 o
   1   4   7     3396.78     3386.19    114.85 o
   2   4   7       43.60       44.91      2.56 o
   3   4   7     3208.30     3135.29    104.58 o
   4   4   7      189.61      191.23      7.11 o
   5   4   7     1874.84     1746.04     61.44 o
   6   4   7      301.45      268.31     13.98 o
   7   4   7      860.22     1062.27    100.25 o
   8   4   7      188.59      256.25     31.52 o
   9   4   7      952.81     1549.76    168.99 o
  -6   5   7      474.28      498.55     66.25 o
  -5   5   7       28.06       28.90      8.46 o
  -4   5   7     1001.65     1049.85     48.07 o
  -3   5   7       90.32       89.92      5.41 o
  -2   5   7      936.10     1015.96     42.28 o
  -1   5   7       72.77       71.85      4.68 o
   0   5   7     2524.78     2691.97    103.16 o
   1   5   7      559.52      577.33     20.24 o
   2   5   7     5567.45     5558.59    211.30 o
   3   5   7       46.65       51.87      2.74 o
   4   5   7     2651.49     2468.28     92.53 o
   5   5   7      158.39      161.92      6.88 o
   6   5   7     1152.57     1063.76     52.52 o
   7   5   7      475.64      381.50     50.93 o
   8   5   7     1174.20     1585.22    211.89 o
   9   5   7        3.78       -3.50      9.92 o
  -6   6   7        9.88       11.26      5.76 o
  -5   6   7      548.61      570.57     59.92 o
  -4   6   7        7.73        5.20      2.99 o
  -3   6   7     1375.64     1368.70     81.13 o
  -2   6   7        2.05        0.97      3.92 o
  -1   6   7     3596.21     3717.99    142.25 o
   0   6   7       25.33       26.06      2.54 o
   1   6   7     2182.49     2326.65     88.87 o
   2   6   7      155.70      163.15      7.33 o
   3   6   7      391.79      409.87     19.06 o
   4   6   7       13.77        9.94      1.79 o
   5   6   7      417.91      443.27     32.59 o
   6   6   7      179.96      114.46      9.78 o
   7   6   7      506.39      596.29     79.82 o
   8   6   7        0.11        0.49      4.44 o
   9   6   7       76.57       83.83      9.87 o
  -5   7   7        5.27       15.02      5.64 o
  -4   7   7      111.19      103.18      8.68 o
  -3   7   7      422.98      396.15     40.71 o
  -2   7   7      613.02      620.10     36.30 o
  -1   7   7      255.66      267.62     11.47 o
   0   7   7      657.73      720.24     28.33 o
   1   7   7       18.98       24.31      2.99 o
   2   7   7        5.03        7.28      2.74 o
   3   7   7      302.54      321.04     15.27 o
   4   7   7       72.50       73.54      8.87 o
   5   7   7      437.94      417.65     42.03 o
   6   7   7      497.03      460.55     46.99 o
   7   7   7      470.13      539.63     73.11 o
   8   7   7       26.85       29.97      6.58 o
   9   7   7      253.03      318.71     34.15 o
  -5   8   7       91.26       97.31     10.42 o
  -4   8   7      276.22      266.83     50.49 o
  -3   8   7       13.74       19.03      4.85 o
  -2   8   7      103.80      129.75     17.79 o
  -1   8   7        1.81       -4.02      4.41 o
   0   8   7      796.37      827.43     37.60 o
   1   8   7       11.67       11.30      2.65 o
   2   8   7     1424.08     1431.02     63.17 o
   3   8   7      116.33      108.41      8.29 o
   4   8   7     1526.84     1568.70    130.92 o
   5   8   7      208.10      217.49     28.60 o
   6   8   7     1305.88     1465.73    166.94 o
   7   8   7       12.25       19.70      5.82 o
   8   8   7      597.46      813.55    125.94 o
  -4   9   7       39.62       36.68      6.31 o
  -3   9   7      683.96      671.20    114.12 o
  -2   9   7      118.83      108.55     11.70 o
  -1   9   7      559.98      543.17     40.19 o
   0   9   7      467.53      471.33     22.07 o
   1   9   7     1377.00     1353.96     60.60 o
   2   9   7      246.96      236.76     12.13 o
   3   9   7     1664.09     1599.16     99.42 o
   4   9   7       62.09       85.30     14.88 o
   5   9   7     1116.18     1286.66     94.65 o
   6   9   7      177.19      198.03     30.50 o
   7   9   7      819.37     1086.77    122.58 o
  -3  10   7       75.48       70.22      9.49 o
  -2  10   7      844.22      856.41     97.92 o
  -1  10   7      121.45      112.74     11.75 o
   0  10   7      900.75      846.96     51.29 o
   1  10   7      258.37      244.35     12.61 o
   2  10   7      667.08      633.30     39.06 o
   3  10   7      382.03      400.94     59.10 o
   4  10   7     1391.76     1578.31    115.47 o
   5  10   7      258.45      264.24     22.47 o
   6  10   7      360.73      466.71     36.65 o
   7  10   7      232.47      276.10     30.94 o
  -2  11   7      131.41      135.06     14.01 o
  -1  11   7      392.60      357.39     28.51 o
   0  11   7       76.40       69.81      8.20 o
   1  11   7      205.44      196.62     18.62 o
   2  11   7        2.88        0.99      4.78 o
   3  11   7      146.60      143.15     24.52 o
   4  11   7      109.35      134.78     14.07 o
   5  11   7       65.30       63.94      9.77 o
   6  11   7        8.67        1.17      7.00 o
   0  12   7      115.53       98.55     11.66 o
   1  12   7      186.08      173.88     14.03 o
   2  12   7       41.64       41.16      7.81 o
   3  12   7       14.64       11.67      6.71 o
   4  12   7       39.21       35.61     10.21 o
   0  -8   8       19.89       29.48      8.76 o
   1  -8   8       62.13       74.72     11.67 o
   2  -8   8        0.75        2.33      7.30 o
   3  -8   8      281.41      324.91     19.74 o
  -2  -7   8      106.85      109.74     14.30 o
  -1  -7   8        1.57        4.79      5.63 o
   0  -7   8      258.18      258.82     20.14 o
   1  -7   8       36.03       22.18      6.76 o
   2  -7   8      293.80      300.97     17.25 o
   3  -7   8       75.28       79.43      7.02 o
   4  -7   8      180.41      181.66     11.57 o
   5  -7   8        1.02       -1.88      4.56 o
  -3  -6   8      188.16      228.82     23.06 o
  -2  -6   8       93.18       98.36     13.43 o
  -1  -6   8       93.52      115.28     14.01 o
   0  -6   8      227.57      242.53     19.11 o
   1  -6   8      220.15      247.91     18.95 o
   2  -6   8       53.80       53.68      5.57 o
   3  -6   8      457.71      464.46     48.13 o
   4  -6   8       31.12       36.81      4.99 o
   5  -6   8       55.32       50.63     11.80 o
   6  -6   8      108.09      132.04     25.07 o
  -4  -5   8       97.97      113.24     15.18 o
  -3  -5   8      360.23      353.73     32.40 o
  -2  -5   8      107.05      112.66     14.30 o
  -1  -5   8      587.95      640.63     54.58 o
   0  -5   8      245.04      254.29     19.44 o
   1  -5   8      109.97      115.02      7.87 o
   2  -5   8        0.75        2.37      2.62 o
   3  -5   8      184.00      172.69      9.79 o
   4  -5   8        0.75       -1.94      3.36 o
   5  -5   8      449.24      487.75     27.11 o
   6  -5   8       36.64       33.36      4.82 o
   7  -5   8      275.35      304.99     29.19 o
  -4  -4   8      387.01      336.51     31.52 o
  -3  -4   8        6.40        6.71      6.42 o
  -2  -4   8      455.61      472.81     41.44 o
  -1  -4   8      309.29      294.00     21.84 o
   0  -4   8      334.71      378.83     33.27 o
   1  -4   8       48.59       47.93      6.70 o
   2  -4   8      447.20      421.35     18.53 o
   3  -4   8      122.65      104.55      7.64 o
   4  -4   8      877.67      814.56     34.59 o
   5  -4   8       13.36       11.80      3.50 o
   6  -4   8      581.45      581.48     31.18 o
   7  -4   8       94.33       83.31      6.63 o
   8  -4   8      658.55      713.30     61.29 o
  -5  -3   8      314.41      305.24     42.76 o
  -4  -3   8       42.07       38.23      9.05 o
  -3  -3   8      677.79      658.14     56.33 o
  -2  -3   8        4.77        1.46      5.84 o
  -1  -3   8      363.84      364.25     41.15 o
   0  -3   8       26.51       24.84      2.98 o
   1  -3   8     1181.27     1191.14     45.99 o
   2  -3   8       85.61       74.50      4.75 o
   3  -3   8     1464.97     1346.32     56.15 o
   4  -3   8        4.34        5.89      2.28 o
   5  -3   8      916.23      852.26     35.86 o
   6  -3   8       45.13       48.61      8.03 o
   7  -3   8      643.05      644.54     34.42 o
   8  -3   8       40.19       41.84      3.79 o
  -5  -2   8        4.42       10.07      6.19 o
  -4  -2   8      293.51      277.85     39.69 o
  -3  -2   8        0.84       -1.46      5.84 o
  -2  -2   8     1714.37     1619.52    132.21 o
  -1  -2   8       18.87       20.10      5.39 o
   0  -2   8      350.21      372.61     15.27 o
   1  -2   8        2.02        5.08      2.15 o
   2  -2   8      147.71      159.41      7.87 o
   3  -2   8        1.95        1.37      2.32 o
   4  -2   8     1107.59      990.56     41.39 o
   5  -2   8      100.06       94.10      5.12 o
   6  -2   8      661.12      619.85     26.13 o
   7  -2   8        0.58       -0.83      2.18 o
   8  -2   8       83.46       92.23     13.13 o
  -5  -1   8       58.14       86.29     11.82 o
  -4  -1   8        8.92       18.66      5.47 o
  -3  -1   8       31.43       50.56      6.80 o
  -2  -1   8      781.89      966.92     94.85 o
  -1  -1   8      729.66      781.90     36.64 o
   0  -1   8       24.80       33.90      4.48 o
   1  -1   8      740.80      745.55     29.00 o
   2  -1   8       48.93       61.75      3.80 o
   3  -1   8       43.14       45.19      4.05 o
   4  -1   8      183.54      178.50      8.31 o
   5  -1   8      556.26      489.59     20.76 o
   6  -1   8       27.29       28.95      2.39 o
   7  -1   8      104.83      100.99      4.99 o
   8  -1   8      121.89      131.92     15.76 o
   9  -1   8       11.73       19.26      8.46 o
  -6   0   8        5.82        9.23      7.59 o
  -5   0   8      301.69      308.32     40.86 o
  -4   0   8       25.38       43.31     10.80 o
  -3   0   8        2.47       10.04      4.53 o
  -2   0   8      163.94      176.13     15.17 o
  -1   0   8      460.65      473.82     27.80 o
   0   0   8        4.06        6.00      2.36 o
   1   0   8     1770.97     1787.99     67.91 o
   2   0   8        0.44        2.91      1.89 o
   3   0   8      275.74      289.01     11.84 o
   4   0   8       34.58       35.99      2.84 o
   5   0   8      918.09      869.87     36.24 o
   6   0   8        9.53        9.94      1.59 o
   7   0   8      945.64      970.11     40.25 o
   8   0   8       61.57       77.63     11.38 o
   9   0   8      463.49      448.00     39.98 o
  -6   1   8      153.91      175.77     27.73 o
  -5   1   8       67.89       66.97      8.98 o
  -4   1   8     1014.97     1152.23     74.10 o
  -3   1   8      185.42      200.50     15.32 o
  -2   1   8      784.86      845.00     45.91 o
  -1   1   8       67.03       80.61      5.98 o
   0   1   8      678.94      691.14     25.14 o
   1   1   8      188.66      190.76      8.45 o
   2   1   8     2654.30     2617.62     99.22 o
   3   1   8       61.16       45.82      3.02 o
   4   1   8      629.69      600.21     22.17 o
   5   1   8        9.49        9.13      1.45 o
   6   1   8      582.26      565.01     25.23 o
   7   1   8      457.29      434.28     29.77 o
  -6   2   8       12.61        8.52      8.61 o
  -5   2   8      805.57      925.87     77.93 o
  -4   2   8       26.43       25.49      5.11 o
  -3   2   8      106.93      120.76      8.38 o
  -2   2   8      418.83      464.14     26.05 o
  -1   2   8     1345.33     1364.82     48.67 o
   0   2   8      406.46      409.08     15.16 o
   1   2   8     1300.81     1295.71     44.24 o
   2   2   8      365.70      365.69     14.01 o
   3   2   8      734.77      708.28     29.19 o
   4   2   8     2072.63     1963.61     79.37 o
   5   2   8     1530.11     1497.57     54.11 o
   6   2   8       93.02       84.76      4.40 o
   7   2   8      948.76     1038.56     68.77 o
   8   2   8       11.08       10.46      4.75 o
  -6   3   8      587.89      685.45     83.47 o
  -5   3   8      306.05      340.20     35.61 o
  -4   3   8      223.07      261.19     12.48 o
  -3   3   8      395.93      448.41     19.70 o
  -2   3   8      102.72      111.12      8.31 o
  -1   3   8        5.71        9.48      2.50 o
   0   3   8     1652.02     1668.51     56.77 o
   1   3   8      114.45      122.89      5.83 o
   2   3   8     1116.90     1113.58     41.38 o
   3   3   8       19.32       21.77      2.18 o
   4   3   8       32.32       32.76      2.30 o
   5   3   8      106.96      100.94      4.53 o
   6   3   8     1032.69     1020.10     39.38 o
   7   3   8       20.38       22.25      4.59 o
   8   3   8      479.11      614.07     68.88 o
   9   3   8       16.48       36.19     11.09 o
  -6   4   8       55.72       58.37     12.26 o
  -5   4   8      106.27      126.38     12.38 o
  -4   4   8      220.07      225.23     14.69 o
  -3   4   8      313.10      333.64     19.64 o
  -2   4   8       10.26       18.28      3.96 o
  -1   4   8      143.01      149.82      6.71 o
   0   4   8      244.93      247.91     10.69 o
   1   4   8      261.49      287.59     10.74 o
   2   4   8       66.19       70.23      3.59 o
   3   4   8     1956.42     1925.40     64.81 o
   4   4   8       21.90       27.82      2.04 o
   5   4   8      106.53      101.42      6.44 o
   6   4   8      479.22      434.28     24.64 o
   7   4   8        2.45        2.60      2.17 o
   8   4   8       83.21      111.78     17.51 o
   9   4   8      258.82      430.78     50.20 o
  -5   5   8      110.82      103.37      9.29 o
  -4   5   8      380.68      411.37     34.50 o
  -3   5   8      992.38     1016.05     54.27 o
  -2   5   8        2.67        3.97      3.51 o
  -1   5   8      283.40      292.74     15.56 o
   0   5   8        0.68        4.50      1.85 o
   1   5   8     1095.99     1187.26     46.68 o
   2   5   8      279.27      286.79     10.66 o
   3   5   8     3814.05     3769.50    126.21 o
   4   5   8       36.80       41.67      2.87 o
   5   5   8      628.70      597.24     24.14 o
   6   5   8      192.74      148.96     13.61 o
   7   5   8      508.15      398.22     23.55 o
   8   5   8       72.54       67.71     14.01 o
   9   5   8      668.30     1070.24    118.20 o
  -5   6   8        0.61       -2.59      5.29 o
  -4   6   8      626.67      611.94     46.59 o
  -3   6   8        9.56        8.64      4.34 o
  -2   6   8     1860.87     1803.33    147.83 o
  -1   6   8      127.57      130.39      9.25 o
   0   6   8     1803.99     1954.03     75.42 o
   1   6   8       26.08       25.15      2.44 o
   2   6   8      246.45      248.60      9.42 o
   3   6   8       74.04       71.19      4.14 o
   4   6   8     1869.55     1861.64     89.06 o
   5   6   8      659.72      528.53     22.87 o
   6   6   8     1524.27     1219.02    100.38 o
   7   6   8      166.28      177.96     25.39 o
   8   6   8      602.25      919.06    102.15 o
   9   6   8       66.83       96.02     17.80 o
  -5   7   8      164.60      157.59     35.17 o
  -4   7   8       35.69       38.26      6.19 o
  -3   7   8     1125.39     1058.61    115.28 o
  -2   7   8      160.12      150.23     12.95 o
  -1   7   8      623.23      717.12     55.31 o
   0   7   8      239.15      256.41     15.11 o
   1   7   8     1450.22     1506.01     67.91 o
   2   7   8      357.08      367.04     17.37 o
   3   7   8     2113.09     2100.63     93.29 o
   4   7   8      221.19      218.76     13.06 o
   5   7   8     1260.28     1287.29    114.65 o
   6   7   8      312.76      296.10     28.89 o
   7   7   8     1320.98     1617.65    236.26 o
   8   7   8       44.90       62.00      8.64 o
  -4   8   8      510.97      585.17     59.25 o
  -3   8   8       19.23       18.59      5.24 o
  -2   8   8      967.43     1028.48     69.35 o
  -1   8   8       13.35       10.54      5.29 o
   0   8   8      645.10      616.87     28.75 o
   1   8   8        8.61        3.96      2.85 o
   2   8   8      510.79      542.33     25.18 o
   3   8   8       10.73       11.63      2.82 o
   4   8   8     1253.78     1248.20     65.80 o
   5   8   8        1.27        2.40      4.22 o
   6   8   8      519.26      578.89     98.50 o
   7   8   8        1.83        0.19      5.17 o
   8   8   8      466.64      509.87     52.53 o
  -3   9   8      295.71      267.57     28.46 o
  -2   9   8      253.46      231.22     25.25 o
  -1   9   8      224.47      220.44     19.14 o
   0   9   8       26.42       31.03      4.03 o
   1   9   8      466.17      471.85     22.48 o
   2   9   8       71.74       71.29      5.43 o
   3   9   8      267.23      266.12     13.51 o
   4   9   8      509.75      512.61     35.80 o
   5   9   8      596.37      685.16     52.10 o
   6   9   8      223.64      239.31     38.82 o
   7   9   8       93.31      125.94     19.99 o
  -3  10   8      286.22      313.16     33.56 o
  -2  10   8      197.35      184.20     17.02 o
  -1  10   8      448.99      434.88     33.57 o
   0  10   8       15.08       18.86      6.24 o
   1  10   8      559.56      529.61     24.94 o
   2  10   8       53.40       50.26      4.78 o
   3  10   8      667.72      643.94     40.02 o
   4  10   8        6.99        5.81      5.97 o
   5  10   8      516.23      561.22     43.34 o
   6  10   8       36.07       49.62     10.51 o
  -1  11   8       28.92       31.78     14.45 o
   0  11   8      435.36      399.87     31.33 o
   1  11   8        3.77        2.22      5.23 o
   2  11   8      981.05      913.50     55.18 o
   3  11   8      330.65      321.56     26.56 o
   4  11   8      299.27      317.57     26.33 o
   5  11   8       99.03       98.06     15.47 o
   1  12   8      564.57      533.00     42.03 o
   2  12   8      234.67      211.78     21.78 o
   3  12   8      487.36      428.74     44.95 o
   1  -7   9       98.10       98.94     13.43 o
   2  -7   9       14.71        8.46      7.88 o
   3  -7   9      366.45      382.39     23.79 o
  -1  -6   9       28.58       24.81      8.46 o
   0  -6   9      546.88      571.12     47.43 o
   1  -6   9       59.17       79.83      9.81 o
   2  -6   9      233.88      242.70     28.46 o
   3  -6   9       12.66       10.41      5.66 o
   4  -6   9      112.02      128.17     12.92 o
   5  -6   9       29.06       32.69      8.46 o
  -2  -5   9        1.99       -4.09      7.00 o
  -1  -5   9      306.60      297.36     22.93 o
   0  -5   9       43.13       37.75      7.42 o
   1  -5   9       84.85      123.75     22.47 o
   2  -5   9       58.44       50.20      5.37 o
   3  -5   9       35.37       49.10      6.24 o
   4  -5   9        1.98        1.58      3.40 o
   5  -5   9      115.40      100.03      7.99 o
   6  -5   9        9.40        7.88      7.00 o
  -3  -4   9        5.90        1.46      7.30 o
  -2  -4   9      186.21      192.33     20.43 o
  -1  -4   9       62.87       61.13      8.47 o
   0  -4   9      315.81      317.83     29.19 o
   1  -4   9      157.96      154.76     25.74 o
   2  -4   9      351.62      319.51     17.83 o
   3  -4   9      131.67      119.95     11.09 o
   4  -4   9      301.62      264.21     15.49 o
   5  -4   9      105.00      110.44      8.13 o
   6  -4   9       92.42       94.27      7.40 o
   7  -4   9      253.59      295.07     28.02 o
  -4  -3   9      231.30      181.54     21.31 o
  -3  -3   9      326.80      312.87     30.06 o
  -2  -3   9      353.50      344.98     31.81 o
  -1  -3   9      165.82      160.13     14.19 o
   0  -3   9      266.20      261.50     24.52 o
   1  -3   9       26.64       24.29      3.20 o
   2  -3   9      735.02      714.18     28.18 o
   3  -3   9       35.75       24.47      3.03 o
   4  -3   9     1024.13      967.72     40.78 o
   5  -3   9       82.65       73.14      6.15 o
   6  -3   9      399.72      382.45     21.31 o
   7  -3   9       43.24       34.30      3.89 o
  -4  -2   9       35.32       29.77      9.92 o
  -3  -2   9      258.74      218.02     22.76 o
  -2  -2   9        0.59       10.51      7.00 o
  -1  -2   9      515.06      541.17     62.46 o
   0  -2   9        0.51        4.02      3.00 o
   1  -2   9      684.94      680.62     26.86 o
   2  -2   9       50.20       39.55      3.37 o
   3  -2   9      996.66      939.12     39.40 o
   4  -2   9        2.57        2.54      2.25 o
   5  -2   9     1501.47     1468.26     76.70 o
   6  -2   9       26.31       25.14      5.98 o
   7  -2   9      354.75      384.37     20.96 o
   8  -2   9        8.53        6.67      1.98 o
  -5  -1   9        0.98        5.55      9.34 o
  -4  -1   9      240.45      230.28     23.93 o
  -3  -1   9       82.34       77.05     11.97 o
  -2  -1   9      523.70      443.91     39.40 o
  -1  -1   9       61.74       64.50     10.21 o
   0  -1   9     1207.20     1204.64     46.04 o
   1  -1   9       19.43       20.14      2.77 o
   2  -1   9     2355.32     2294.76     87.04 o
   3  -1   9      254.59      252.11     10.76 o
   4  -1   9      663.14      606.25     25.74 o
   5  -1   9      298.81      272.69     12.18 o
   6  -1   9      251.73      264.43     14.79 o
   7  -1   9       13.72       12.34      2.43 o
   8  -1   9      672.29      755.91     63.92 o
  -5   0   9      190.03      240.56     49.62 o
  -4   0   9      150.75      204.68     31.23 o
  -3   0   9      778.76     1092.42    107.40 o
  -2   0   9       15.50       15.18      7.30 o
  -1   0   9      841.73      799.49     53.85 o
   0   0   9       62.57       55.99      4.08 o
   1   0   9      468.42      484.22     19.37 o
   2   0   9       43.82       37.93      3.18 o
   3   0   9     1031.12      999.04     38.62 o
   4   0   9        7.49        8.41      2.08 o
   5   0   9      979.94      922.84     38.63 o
   6   0   9      145.98      145.67      6.96 o
   7   0   9      255.64      248.81     13.86 o
   8   0   9        0.09        9.63      7.30 o
  -5   1   9        9.04       32.17      7.81 o
  -4   1   9      766.35     1126.28    110.91 o
  -3   1   9      568.05      611.26     95.44 o
  -2   1   9     1673.63     1668.49    105.02 o
  -1   1   9      165.61      140.98     14.30 o
   0   1   9      288.92      296.96     12.61 o
   1   1   9       90.85       85.13      4.89 o
   2   1   9      311.92      318.50     13.19 o
   3   1   9      134.55      134.73      6.39 o
   4   1   9      501.04      459.28     18.22 o
   5   1   9      492.92      480.38     22.88 o
   6   1   9       95.61       88.28      7.12 o
   7   1   9      129.52      123.16      8.76 o
  -5   2   9      391.62      514.54     52.83 o
  -4   2   9       40.66       40.84      7.40 o
  -3   2   9      142.93      174.85     16.64 o
  -2   2   9      597.26      621.53     45.85 o
  -1   2   9        0.09        0.70      2.96 o
   0   2   9      530.29      509.74     25.83 o
   1   2   9       87.51       85.47      5.02 o
   2   2   9      267.97      271.56     11.48 o
   3   2   9       29.86       30.90      2.58 o
   4   2   9     1365.04     1339.16     54.60 o
   5   2   9       27.84       22.01      2.24 o
   6   2   9      967.49      973.78     41.84 o
   7   2   9        2.24       -0.41      2.12 o
   8   2   9      180.82      180.83     24.25 o
   9   2   9       19.24       16.93     12.26 o
  -5   3   9      199.54      235.55     29.19 o
  -4   3   9       61.70       60.76     23.06 o
  -3   3   9      131.56      142.96     17.42 o
  -2   3   9       97.44      105.81      8.34 o
  -1   3   9      574.69      583.89     32.41 o
   0   3   9       45.39       50.14      3.60 o
   1   3   9     1773.00     1802.18     65.43 o
   2   3   9       93.46       98.89      5.60 o
   3   3   9     1160.22     1141.41     41.75 o
   4   3   9      194.11      184.12      9.42 o
   5   3   9      930.40      917.24     33.59 o
   6   3   9      224.67      227.56     10.63 o
   7   3   9     1494.89     1686.09    147.10 o
   8   3   9      245.42      333.59     39.11 o
   9   3   9      500.59      731.69     81.72 o
  -5   4   9        8.55       18.02      7.35 o
  -4   4   9      197.84      241.21     15.90 o
  -3   4   9      596.01      617.24     38.26 o
  -2   4   9      448.04      515.86     35.46 o
  -1   4   9      372.58      381.66     24.58 o
   0   4   9     1849.88     1884.17     96.73 o
   1   4   9      477.60      482.30     35.77 o
   2   4   9     2527.39     2518.22     91.34 o
   3   4   9      316.52      314.17     12.36 o
   4   4   9     1148.40     1145.70     42.04 o
   5   4   9      127.00      123.50      5.60 o
   6   4   9      659.01      616.91     34.59 o
   7   4   9      108.16       99.83     29.62 o
   8   4   9      705.18     1024.13    112.95 o
   9   4   9       14.69       30.64     11.67 o
  -5   5   9      182.07      246.91     27.73 o
  -4   5   9      121.10      126.80     14.00 o
  -3   5   9      118.81      144.73     10.76 o
  -2   5   9      102.19       99.93     10.50 o
  -1   5   9     1703.47     1782.69    156.00 o
   0   5   9        5.30        5.95      2.15 o
   1   5   9     1803.58     1942.54     79.36 o
   2   5   9        6.90        9.02      1.87 o
   3   5   9       54.06       54.21      3.23 o
   4   5   9      398.45      378.19     18.54 o
   5   5   9      366.52      400.92     26.58 o
   6   5   9       67.70       58.79      4.38 o
   7   5   9      796.90     1093.88    120.25 o
   8   5   9       10.32       22.18     10.80 o
  -4   6   9       63.63       69.54      7.84 o
  -3   6   9       14.28        9.90      5.00 o
  -2   6   9      556.44      550.62     73.84 o
  -1   6   9       51.13       56.94      5.99 o
   0   6   9      841.26      922.90     36.62 o
   1   6   9       60.35       66.70      5.88 o
   2   6   9        3.23        5.53      2.20 o
   3   6   9        1.89        3.23      3.06 o
   4   6   9       18.66       13.96      2.27 o
   5   6   9      152.52      139.91     10.14 o
   6   6   9      113.40      106.20      7.92 o
   7   6   9      226.41      317.54     38.82 o
   8   6   9       41.48       65.96     14.88 o
  -4   7   9      465.87      458.37     46.05 o
  -3   7   9      115.93      119.07     13.28 o
  -2   7   9       25.06       42.94      5.61 o
  -1   7   9       29.67       33.88      5.21 o
   0   7   9      534.09      582.82     37.28 o
   1   7   9        7.16        6.81      2.93 o
   2   7   9     1678.82     1732.25     77.35 o
   3   7   9        8.29       10.08      2.42 o
   4   7   9      675.37      666.77     30.70 o
   5   7   9       59.10       55.64      4.31 o
   6   7   9      487.30      425.59     54.14 o
   7   7   9       14.17       22.47     11.38 o
  -3   8   9      857.42      981.68     62.65 o
  -2   8   9       44.01       39.80      6.01 o
  -1   8   9      211.93      242.08     26.12 o
   0   8   9      182.45      178.07     10.93 o
   1   8   9     1030.16     1068.31     48.51 o
   2   8   9       17.19       24.83      3.54 o
   3   8   9     2705.84     2659.68    117.86 o
   4   8   9       52.66       56.32      4.64 o
   5   8   9     1214.94     1166.52    122.58 o
   6   8   9      219.57      241.57     30.50 o
   7   8   9      893.92     1142.05    153.66 o
  -2   9   9      842.46      867.49     92.66 o
  -1   9   9      330.59      305.83     24.76 o
   0   9   9     1310.12     1297.61    169.86 o
   1   9   9       58.70       55.87      6.23 o
   2   9   9     1252.34     1264.20     57.14 o
   3   9   9       64.05       67.01      5.41 o
   4   9   9     1847.40     1783.55     86.48 o
   5   9   9      121.73      125.52     12.90 o
   6   9   9      558.75      707.40     87.56 o
   7   9   9       51.50       57.79     11.38 o
  -1  10   9      299.00      248.84     38.09 o
   0  10   9       11.02       12.02      6.49 o
   1  10   9      427.91      419.50     20.45 o
   2  10   9        6.96        7.02      3.54 o
   3  10   9      619.71      601.01     28.19 o
   4  10   9       57.38       67.41      8.44 o
   5  10   9      166.34      174.62     17.22 o
   6  10   9       58.65       61.29     11.97 o
   0  11   9      193.27      160.28     16.11 o
   1  11   9      187.42      183.53     17.53 o
   2  11   9      176.57      172.92     14.08 o
   3  11   9       10.51       12.05      6.10 o
   4  11   9      137.30      123.75     17.51 o
   0  -5  10        5.23        5.84      7.59 o
   1  -5  10       30.36       25.08      6.96 o
   2  -5  10      106.00      105.31     11.48 o
   3  -5  10        0.37       -1.02      3.42 o
   4  -5  10      387.98      389.64     22.36 o
  -2  -4  10       12.28       12.84      8.46 o
  -1  -4  10       93.20      109.45     14.88 o
   0  -4  10       17.47       16.93      8.17 o
   1  -4  10      385.20      409.99     45.68 o
   2  -4  10        2.86        2.79      4.23 o
   3  -4  10      438.23      440.75     24.74 o
   4  -4  10       25.99       27.37      4.63 o
   5  -4  10      351.11      329.68     18.92 o
   6  -4  10       42.49       42.32      9.34 o
  -2  -3  10      193.60      180.95     20.14 o
  -1  -3  10        1.70       11.67      7.00 o
   0  -3  10       31.04       35.36      7.32 o
   1  -3  10       11.85       13.31      3.83 o
   2  -3  10      186.14      191.55      9.10 o
   3  -3  10        8.00        6.51      3.35 o
   4  -3  10      500.85      452.69     25.02 o
   5  -3  10        0.24        0.65      3.29 o
   6  -3  10      359.42      335.19     18.93 o
  -3  -2  10       32.10       42.32     10.51 o
  -2  -2  10        1.06       -1.17      6.71 o
  -1  -2  10      270.96      235.82     23.64 o
   0  -2  10        0.58        2.04      6.42 o
   1  -2  10      302.25      304.49     15.59 o
   2  -2  10       88.53       91.00      7.88 o
   3  -2  10      139.55      124.28      6.51 o
   4  -2  10       44.71       40.60      4.53 o
   5  -2  10      183.30      165.52     10.38 o
   6  -2  10       13.64       11.22      3.11 o
   7  -2  10        5.30        6.23      4.23 o
  -3  -1  10       19.50        9.92      7.88 o
  -2  -1  10       41.61       40.28      9.63 o
  -1  -1  10      146.95      122.58     15.18 o
   0  -1  10       41.04       37.97      8.03 o
   1  -1  10     1028.00      982.13     38.30 o
   2  -1  10      194.59      186.07      8.59 o
   3  -1  10      173.55      175.30      8.23 o
   4  -1  10       37.58       28.90      4.20 o
   5  -1  10       61.77       69.11      5.56 o
   6  -1  10       59.15       54.11      4.58 o
   7  -1  10      447.55      442.76     23.91 o
   8  -1  10       72.54       73.51      6.27 o
  -4   0  10      288.84      295.07     30.06 o
  -3   0  10       38.76       51.66     11.09 o
  -2   0  10      437.36      374.16     34.44 o
  -1   0  10      344.24      286.02     26.85 o
   0   0  10      622.26      631.12     33.13 o
   1   0  10       13.31        9.92      2.85 o
   2   0  10     1432.50     1401.57     53.63 o
   3   0  10       38.15       38.17      3.32 o
   4   0  10     1200.09     1156.14     44.46 o
   5   0  10       36.28       32.90      3.44 o
   6   0  10     1069.61     1059.96     48.82 o
   7   0  10      105.78      106.71     14.45 o
   8   0  10      904.62     1042.22     86.68 o
  -4   1  10      247.94      247.79     26.85 o
  -3   1  10      551.76      574.96     50.49 o
  -2   1  10        3.28        9.05      7.59 o
  -1   1  10     1497.59     1392.35     88.07 o
   0   1  10      132.24      128.73     12.32 o
   1   1  10      964.45      919.48     35.74 o
   2   1  10        9.11        9.22      2.59 o
   3   1  10      593.41      582.43     23.20 o
   4   1  10      142.76      136.43      6.63 o
   5   1  10     1070.52     1026.35     47.58 o
   6   1  10        2.80        2.98      2.11 o
   7   1  10      861.21      862.03     40.03 o
   8   1  10        1.75        1.46     11.67 o
  -4   2  10      261.41      439.24     45.53 o
  -3   2  10        2.86        3.71      5.61 o
  -2   2  10      130.99      147.73     13.46 o
  -1   2  10       24.51       19.84      6.05 o
   0   2  10      488.99      495.87     29.31 o
   1   2  10      186.61      173.93      8.30 o
   2   2  10      923.05      894.73     34.54 o
   3   2  10       66.77       61.03      4.11 o
   4   2  10      635.32      632.71     24.88 o
   5   2  10       20.28       18.44      2.88 o
   6   2  10      974.99      925.41     52.09 o
   7   2  10       25.65       22.83      2.62 o
   8   2  10      473.08      476.31     80.55 o
  -4   3  10      160.48      166.85     31.23 o
  -3   3  10      666.07      809.57     81.57 o
  -2   3  10       23.11       30.99      7.99 o
  -1   3  10      299.64      321.91     23.21 o
   0   3  10        0.04       -2.28      3.20 o
   1   3  10       60.39       70.36      4.75 o
   2   3  10        1.63       -0.62      2.61 o
   3   3  10      977.40      931.94     38.74 o
   4   3  10      145.56      154.41      6.94 o
   5   3  10      239.98      235.91      9.66 o
   6   3  10      413.24      404.75     19.80 o
   7   3  10        4.98       12.59      2.56 o
   8   3  10        1.58       -0.81      6.57 o
  -4   4  10      194.55      250.86     19.58 o
  -3   4  10      926.07     1065.49     68.10 o
  -2   4  10        0.91        1.56      4.25 o
  -1   4  10      188.46      199.70     13.02 o
   0   4  10       10.37       15.88      3.04 o
   1   4  10       65.47       69.84      5.22 o
   2   4  10      323.02      350.62     14.76 o
   3   4  10     2083.58     2036.98     74.04 o
   4   4  10      316.45      306.59     12.31 o
   5   4  10      602.26      594.35     26.18 o
   6   4  10        1.08        4.98      3.02 o
   7   4  10      100.04       96.73      9.80 o
   8   4  10       58.73       73.04     19.55 o
  -4   5  10       55.83       71.80     11.97 o
  -3   5  10       22.14       26.68      5.92 o
  -2   5  10      632.72      684.12     44.92 o
  -1   5  10        7.58       20.83      4.71 o
   0   5  10     1647.83     1734.13    127.80 o
   1   5  10       40.15       50.04      3.52 o
   2   5  10      245.66      253.39     11.20 o
   3   5  10      178.41      178.69      7.94 o
   4   5  10     1309.80     1288.82     62.73 o
   5   5  10      802.50      797.47     57.76 o
   6   5  10     1535.72     1563.47    125.95 o
   7   5  10      109.32      115.56     35.75 o
   8   5  10      345.23      259.17     33.56 o
  -3   6  10      549.90      581.48     53.70 o
  -2   6  10       94.46      101.61     13.20 o
  -1   6  10      534.23      569.13    100.98 o
   0   6  10       15.57       18.89      3.41 o
   1   6  10      968.32     1049.78     55.13 o
   2   6  10      804.00      826.99     39.77 o
   3   6  10      659.44      677.72     35.36 o
   4   6  10      346.79      327.18     20.98 o
   5   6  10      437.57      465.45     35.99 o
   6   6  10      114.86      100.06     10.47 o
   7   6  10     1376.10     1903.49    207.22 o
  -3   7  10      108.24      103.13     14.54 o
  -2   7  10      490.22      610.27     61.29 o
  -1   7  10       16.62       24.00      5.79 o
   0   7  10      615.34      647.50     92.81 o
   1   7  10        5.53        5.60      3.20 o
   2   7  10      181.08      184.77     13.98 o
   3   7  10      810.72      774.81     35.60 o
   4   7  10      882.56      879.97     54.14 o
   5   7  10      212.86      216.20     14.09 o
   6   7  10      666.43      610.24     47.72 o
   7   7  10        4.79       -1.75     10.51 o
  -2   8  10       69.93       64.08     15.32 o
  -1   8  10      240.91      246.32     38.09 o
   0   8  10       53.70       65.68     10.07 o
   1   8  10      314.48      339.69     20.64 o
   2   8  10        2.90        4.88      3.14 o
   3   8  10        3.83        4.34      3.13 o
   4   8  10      206.07      216.34     13.71 o
   5   8  10      406.22      399.02     20.96 o
   6   8  10      116.01      122.08     25.39 o
  -1   9  10      228.83      229.04     31.67 o
   0   9  10        0.83        1.67      5.98 o
   1   9  10      436.09      419.01     22.31 o
   2   9  10        9.49       15.76      3.60 o
   3   9  10      220.53      219.28     11.81 o
   4   9  10       40.86       49.53      7.58 o
   5   9  10      370.63      369.66     36.91 o
   6   9  10       57.46       67.71     11.97 o
   0  10  10      274.08      246.47     21.81 o
   1  10  10        6.22        6.42      6.73 o
   2  10  10     2339.79     2272.66    101.85 o
   3  10  10       99.69      107.78      7.43 o
   4  10  10      330.66      313.35     26.67 o
   1  -4  11       44.48       45.78      8.47 o
   2  -4  11       11.97        8.99      4.02 o
   3  -4  11        2.76        2.92      3.66 o
   4  -4  11       81.99       69.41      6.17 o
  -1  -3  11      100.37       84.93     13.13 o
   0  -3  11        0.58        3.50      6.71 o
   1  -3  11      242.97      230.57     23.06 o
   2  -3  11       36.84       40.96      5.39 o
   3  -3  11      337.94      341.93     17.51 o
   4  -3  11        1.82        3.13      3.35 o
   5  -3  11      530.87      516.00     44.65 o
  -1  -2  11       87.11       79.97     12.55 o
   0  -2  11       99.67       87.56     12.55 o
   1  -2  11        9.42        9.34      7.30 o
   2  -2  11      821.32      814.71     38.75 o
   3  -2  11        4.77        2.79      3.18 o
   4  -2  11      321.52      311.49     16.05 o
   5  -2  11       81.94       84.36      6.40 o
   6  -2  11       10.61        1.75      7.00 o
  -2  -1  11       92.10       64.50     11.97 o
  -1  -1  11       79.35       51.95     10.21 o
   0  -1  11        7.99       10.21      7.00 o
   1  -1  11      567.27      581.26     28.00 o
   2  -1  11        4.87        3.72      2.91 o
   3  -1  11      542.27      509.63     24.61 o
   4  -1  11       41.29       44.42      4.61 o
   5  -1  11      233.42      204.67     11.21 o
   6  -1  11        2.74        5.74      2.78 o
   7  -1  11      121.79      129.29     15.76 o
  -2   0  11      386.06      354.61     33.27 o
  -1   0  11      148.63      103.61     14.01 o
   0   0  11      183.23      176.68     17.22 o
   1   0  11        0.04       -0.22      3.47 o
   2   0  11      274.95      250.56     13.35 o
   3   0  11      119.23      113.39      7.51 o
   4   0  11       42.71       32.75      3.93 o
   5   0  11      133.42      128.46      7.95 o
   6   0  11        6.75        3.80      3.16 o
   7   0  11        1.36        4.51      2.38 o
  -3   1  11       68.96       82.01     14.30 o
  -2   1  11      225.03      205.18     21.89 o
  -1   1  11       77.65       86.68     12.84 o
   0   1  11      326.34      292.85     25.68 o
   1   1  11       17.45       17.06      3.36 o
   2   1  11       91.93       84.64      5.32 o
   3   1  11        6.81        3.53      3.13 o
   4   1  11       97.03      106.11      7.88 o
   5   1  11       37.64       40.20      4.04 o
   6   1  11      449.33      449.36     21.82 o
   7   1  11        9.31        6.83      2.63 o
  -2   2  11        0.23        5.25      8.17 o
  -1   2  11      404.20      382.95     27.20 o
   0   2  11        5.21        5.36      5.78 o
   1   2  11     1151.41     1106.87     42.90 o
   2   2  11       17.05       15.60      3.53 o
   3   2  11     1210.93     1188.96     54.90 o
   4   2  11       38.86       38.51      3.93 o
   5   2  11      667.72      659.56     38.13 o
   6   2  11        1.89        2.24      2.81 o
   7   2  11      911.95      949.09     88.29 o
  -3   3  11        6.23       15.76      9.92 o
  -1   3  11      142.41      127.12     16.64 o
   0   3  11      929.33      904.20     70.63 o
   1   3  11       64.96       58.08      4.72 o
   2   3  11      857.11      866.02     33.70 o
   3   3  11       92.46       98.30      8.12 o
   4   3  11     1342.84     1294.35     66.14 o
   5   3  11       11.64        8.46      2.55 o
   6   3  11     1157.69     1180.42     50.56 o
   7   3  11       42.91       40.21      3.90 o
  -3   4  11      245.57      342.06     36.19 o
  -2   4  11       10.24       12.42      8.90 o
  -1   4  11      704.66      609.69     65.08 o
   0   4  11       46.01       51.29     16.49 o
   1   4  11     1593.45     1546.60    121.08 o
   2   4  11       33.51       34.48      4.03 o
   3   4  11      877.80      871.07     38.04 o
   4   4  11        1.73        2.89      2.42 o
   5   4  11      626.17      645.85     33.63 o
   6   4  11       53.07       46.47      4.38 o
   7   4  11      569.75      611.01     62.01 o
  -2   5  11      646.29      807.86     80.26 o
  -1   5  11       24.53       13.77      7.24 o
   0   5  11      335.94      308.49     38.53 o
   1   5  11       31.86       29.01      3.84 o
   2   5  11        6.11       10.24      2.86 o
   3   5  11       31.68       31.78      5.34 o
   4   5  11       68.33       74.26      6.08 o
   5   5  11       41.53       46.25      4.56 o
   6   5  11       48.71       42.08      4.13 o
   7   5  11       24.32       23.64      4.82 o
  -2   6  11       44.11       53.26      7.17 o
  -1   6  11        0.56        1.35      6.12 o
   0   6  11       58.67       69.77     13.63 o
   1   6  11        0.71       -1.52      3.37 o
   2   6  11      683.94      685.35     40.57 o
   3   6  11       84.77       90.09      7.13 o
   4   6  11      384.25      397.82     39.49 o
   5   6  11        0.54        0.66      4.59 o
   6   6  11      112.58      117.56     11.96 o
   7   6  11       38.49       33.27     14.01 o
  -1   7  11      460.91      493.73     74.28 o
   0   7  11      123.25      137.13     22.62 o
   1   7  11      489.04      509.56     39.00 o
   2   7  11       67.42       65.61      6.24 o
   3   7  11     1502.49     1500.33     81.56 o
   4   7  11       78.90       81.34      8.03 o
   5   7  11     1111.79     1194.49    108.88 o
   6   7  11       78.51       79.44      7.31 o
  -1   8  11       33.95       34.34      8.26 o
   0   8  11      805.04      821.18    119.95 o
   1   8  11       82.83       85.01      7.17 o
   2   8  11      404.31      441.94     21.43 o
   3   8  11      156.78      165.31     11.03 o
   4   8  11      964.53     1006.33     72.50 o
   5   8  11        7.12        4.40      3.42 o
   6   8  11     1108.10      882.28     92.81 o
   0   9  11       13.55       18.39      8.46 o
   1   9  11      196.82      197.32     28.31 o
   2   9  11      462.00      443.22     21.47 o
   3   9  11      471.35      494.77     23.78 o
   4   9  11      162.13      169.04     17.14 o
   1  -2  12       42.62       44.07      9.92 o
   2  -2  12      109.44       88.44     12.11 o
   3  -2  12        2.98        7.15      3.75 o
   4  -2  12        4.57        7.88      3.79 o
   0  -1  12      499.93      412.69     37.36 o
   1  -1  12       25.77       25.68      8.17 o
   2  -1  12      302.30      287.37     15.22 o
   3  -1  12       18.84       14.22      3.91 o
   4  -1  12      245.25      244.25     13.22 o
   5  -1  12       47.74       47.08      8.13 o
   0   0  12       12.15        2.92      7.30 o
   1   0  12      273.35      247.52     37.21 o
   2   0  12        5.80        4.71      3.45 o
   3   0  12      381.10      384.12     19.26 o
   4   0  12       93.55       98.49      7.02 o
   5   0  12      275.77      266.82     14.25 o
   6   0  12       15.44       16.73      6.75 o
  -1   1  12       47.63       63.33     11.38 o
   0   1  12      440.29      380.29     34.73 o
   1   1  12       58.69       52.32      5.53 o
   2   1  12      496.37      508.75     31.50 o
   3   1  12       70.68       66.62      6.28 o
   4   1  12      201.40      176.78     10.20 o
   5   1  12      166.20      176.96     11.67 o
   6   1  12      211.18      211.49     17.17 o
  -1   2  12       32.03       24.22      9.34 o
   0   2  12        4.14        5.15      6.13 o
   1   2  12      117.93      121.80     12.06 o
   2   2  12        4.89        0.30      3.71 o
   3   2  12      193.21      181.40     12.01 o
   4   2  12        0.86        1.97      3.07 o
   5   2  12       22.59       18.29      3.41 o
   6   2  12       22.02       33.56     14.01 o
  -1   3  12       12.40        9.89      7.33 o
   0   3  12       70.76       75.91      9.83 o
   1   3  12        8.96       11.41      4.67 o
   2   3  12      234.18      230.25     12.79 o
   3   3  12      609.55      604.56     28.83 o
   4   3  12      179.51      174.99     12.13 o
   5   3  12      511.31      532.91     25.76 o
   6   3  12        1.38        2.40      2.78 o
  -1   4  12       37.67       38.16      8.52 o
   0   4  12     1117.13     1055.56     75.01 o
   1   4  12      174.66      174.21     10.77 o
   2   4  12      717.47      769.84     71.94 o
   3   4  12       25.96       28.67      4.90 o
   4   4  12      814.74      830.62     36.54 o
   5   4  12       95.56       92.52      7.50 o
   6   4  12      615.66      541.69     60.41 o
  -1   5  12      302.74      310.16     41.15 o
   0   5  12       95.73       71.21     18.10 o
   1   5  12      710.80      705.91     91.94 o
   2   5  12       77.00       75.42      5.84 o
   3   5  12      983.55     1006.64     72.84 o
   4   5  12       94.12       95.15     10.53 o
   5   5  12      712.13      687.02     38.80 o
   6   5  12       95.61       84.35     20.43 o
   0   6  12      783.89      801.81    124.48 o
   1   6  12        1.82        3.45      5.14 o
   2   6  12      702.31      739.22     44.25 o
   3   6  12       77.88       72.52      6.53 o
   4   6  12      896.54      923.30     60.02 o
   5   6  12       64.32       61.62      6.48 o
   6   6  12      424.37      382.33     47.28 o
   0   7  12       27.30       23.93     16.34 o
   1   7  12      242.92      266.41     18.19 o
   2   7  12        5.54        0.12      4.69 o
   3   7  12      115.09      129.47      9.41 o
   4   7  12       94.68       95.99     11.96 o
   5   7  12      427.37      402.18     49.32 o
   2   8  12       33.88       30.98     15.47 o
   3   8  12      152.49      164.02     11.08 o
   4   8  12      178.20      221.52     30.06 o
   2   1  13       12.44       14.30     13.72 o
   3   1  13       71.58       67.57      5.90 o
   1   2  13      104.37       95.15     20.43 o
   2   2  13      145.76      149.10      9.55 o
   3   2  13        4.81        1.74      3.81 o
   4   2  13      471.76      417.36     29.03 o
   1   3  13      470.07      429.03     49.91 o
   2   3  13       76.13       80.47      8.65 o
   3   3  13      556.46      562.44     42.38 o
   4   3  13        2.62        5.55     14.01 o
   1   4  13      164.61      151.18     25.98 o
   2   4  13       22.87       26.91      6.18 o
   3   4  13        7.02        2.25     11.38 o
   4   4  13       41.88       43.33      7.88 o
   2   5  13      181.97      181.71     11.17 o
   3   5  13        5.03       -1.35      4.64 o
   4   5  13      142.84      154.89     17.95 o
 
